# Supplementary material for: Changes in Endosymbiont Complexity Drive Host-Level Compensatory Adaptations in Cicadas
Source: mBio. 2018 Nov 13;9(6):e02104-18. doi: 10.1128/mBio.02104-18 (PMC6234865; doi:10.1128/mBio.02104-18)
Supplement: TABLE S1 [file mbo006184165st1.xlsx]

## Sheet: S1_Sampled_populations
No.	Species	Sample type	Brood	Collection date	Location	Latitude	Longitude	Collector	Experiment
1	D. semicincta	Eggs	N/A	2017-07-20	University of Arizona campus, Tuscon, AZ	32.2316	-110.954	D. Bublitz	Egg microscopy
2	T. ulnaria	Eggs	N/A	2014-12-14	Sierra de Bellavista, O'Higgins Region, Chile	-34.8261	-70.7512	P. Łukasik, C. Veloso	Egg microscopy
3	T. chilensis	Adults and eggs	N/A	2014-12-09	Quebrada de Macul, Peñalolen, Santiago, Metropolitan Region, Chile	-33.4926	-70.5177	P. Łukasik, C. Veloso	Amplicon sequencing and egg microscopy
4	T. chilensis	Adult	N/A	2012-11-12	Camino al Vólcan 2km W from the village of El Volcan, Metropolitan Region, Chile	-33.8153	-70.19	Alvaro Zúñiga-Reinoso	Amplicon sequencing (controls), data for transmission modelling
5	T. limbata	Eggs	N/A	2014-12-15	Termas del Flaco, O'Higgins Region, Chile	-34.9566	-70.4365	P. Łukasik, C. Veloso	Amplicon sequencing
6	M. septendecim	Adults and eggs	V	2016-06-09	Washington Co., PA, Washington Park	40.1707	-80.216	M. Campbell	Amplicon sequencing and egg microscopy
7	M. septendecim	Adults	II	2013-06-09	New Haven Co., CT, Gwen Rd., Meriden	41.5476	-72.8459	C. Simon, W. Simon	Amplicon sequencing (broods)
8	M. septendecim	Adults	III	1997-06-08	Brown Co., IL. US 67, Bluff Picnic Area, just N. Jct 103	N/A	N/A	C. Simon, W. Simon	Amplicon sequencing (broods)
9	M. septendecim	Adults	IV	1981-06-05	Buchanan Co., MO, Bush Orchard. 4 mi S. St. Joe on Co. Rd. JJ	N/A	N/A	C. Simon	Amplicon sequencing (broods)
10	M. septendecim	Adults	VI	2017-05-19	Caldwell, CO, Across from 504 Stonecroft Coutr	35.9098	-81.5039	JC, DH, JY, TO	Amplicon sequencing (broods)
11	M. septendecim	Adults	VI	2000-05-16	Burke Co., NC, Brown Mountain Beech Rd. 1 mi east of 181	N/A	N/A	C. Simon, S. Chiswell	Amplicon sequencing (broods)
12	M. septendecim	Adults	VII	2001-06-19	Onondaga Nation near Syracuse NY, 0.3 miles north of Route 80 on Commissary Rd	N/A	N/A	J. Cooley, D. Marshall	Amplicon sequencing (broods)
13	M. septendecim	Adults	VII	1984-06-18	Onondaga Co. NY, Jnct. 81 and 11	N/A	N/A	C. Simon	Amplicon sequencing (broods)
14	M. septendecim	Adults	VIII	2002-05-31	Hancock Co. WVA, Tomlinson Run State Park Campground	N/A	N/A	C. Simon, S. Chiswell	Amplicon sequencing (broods)
15	M. septendecim	Adults	IX	2003-05-20	Wilkes County, NC, on Longbottom Road at intersection Absher Road	N/A	N/A	J. Cooley	Amplicon sequencing (broods)
16	M. septendecim	Adults	IX	1986-06-08	Bland Co., VA, SE part of county, Co. Rd. 601 just NE of I-77 exit 9	N/A	N/A	C. Simon, W. Simon	Amplicon sequencing (broods)
17	M. septendecim	Adults	X	2004-05-29	Franklin Co., OH, Route 665 at Big Darby Creek	N/A	N/A	C. Simon, S. Chiswell	Amplicon sequencing (broods)
18	M. septendecim	Adults	XIII	May-June 2007	Peoria Co., IL, Jubilee College State Park	N/A	N/A	J. Cooley, D. Marshall, K. Hill	Amplicon sequencing (broods)
19	M. septendecim	Adults	XIV	2008-05-26	Wilkes Co., NC, West of Moravian Falls on Highway 18	N/A	N/A	J. Cooley	Amplicon sequencing (broods)
20	M. septendecim	Adults	XIV	2008-06-15	Whitley Co., KY, Cumberland Falls State Park Overlook	36.8573	-84.309	J. Cooley	Amplicon sequencing (broods)
21	M. neotredecim	Adult	XXIII	2015-06-01	Dewitt Co., IL, Clinton, N 830 Rd. & Iron Bridge Rd.	40.0971	-88.9884	J. Yoshimura	Amplicon sequencing (broods)
