# Supplementary material for: Changes in Endosymbiont Complexity Drive Host-Level Compensatory Adaptations in Cicadas
Source: mBio. 2018 Nov 13;9(6):e02104-18. doi: 10.1128/mBio.02104-18 (PMC6234865; doi:10.1128/mBio.02104-18)
Supplement: TABLE S2 [file mbo006184165st2.xlsx]

## Sheet: Sheet1
#	BioProject	BioSample	Accession_no	Host_species	Brood	Population_no_in_Table_S1	Host_specimen	Specimen_type	Tissue	Library_name	Target_gene	Experiment
1	PRJNA386371	SAMN02767918	SRR5579902	Tettigades auropilosa	NA	6	TETAUR	adult male	bacteriome	TETAUR	rpoB - Hodgkinia	Amplicon assay validation
2	PRJNA386371	SAMN02767918	SRR7361452	Tettigades auropilosa	NA	6	TETAUR	adult male	bacteriome	TETAUR_tec_replicate_1	rpoB - Hodgkinia	Amplicon assay validation
3	PRJNA386371	SAMN02767918	SRR7361427	Tettigades auropilosa	NA	6	TETAUR	adult male	bacteriome	TETAUR_tec_replicate_2	rpoB - Hodgkinia	Amplicon assay validation
4	PRJNA386371	SAMN02767918	SRR7361426	Tettigades auropilosa	NA	6	TETAUR	adult male	bacteriome	TETAUR_tec_replicate_3	rpoB - Hodgkinia	Amplicon assay validation
5	PRJNA386371	SAMN06933008	SRR5579903	Tettigades chilensis	NA	4	TETCHI	adult female	bacteriome	TETCHI	rpoB - Hodgkinia	Amplicon assay validation
6	PRJNA386371	SAMN06933008	SRR7361429	Tettigades chilensis	NA	4	TETCHI	adult female	bacteriome	TETCHI_tec_replicate_1	rpoB - Hodgkinia	Amplicon assay validation
7	PRJNA386371	SAMN06933008	SRR7361428	Tettigades chilensis	NA	4	TETCHI	adult female	bacteriome	TETCHI_tec_replicate_2	rpoB - Hodgkinia	Amplicon assay validation
8	PRJNA386371	SAMN06933008	SRR7361430	Tettigades chilensis	NA	4	TETCHI	adult female	bacteriome	TETCHI_tec_replicate_3	rpoB - Hodgkinia	Amplicon assay validation
9	PRJNA386371	SAMN07150288	SRR5579929	Tettigades limbata	NA	5	PL508.4	adult female	bacteriome	PL508.4	rpoB - Hodgkinia	Lineage abundance comparison
10	PRJNA386371	SAMN06933010	SRR5579911	Tettigades limbata	NA	5	TETLIM	adult female	bacteriome	TETLIM	rpoB - Hodgkinia	Amplicon assay validation; Lineage abundance comparison
11	PRJNA386371	SAMN06933010	SRR7361459	Tettigades limbata	NA	5	TETLIM	adult female	bacteriome	TETLIM_tec_replicate_1	rpoB - Hodgkinia	Amplicon assay validation
12	PRJNA386371	SAMN06933010	SRR7361460	Tettigades limbata	NA	5	TETLIM	adult female	bacteriome	TETLIM_tec_replicate_2	rpoB - Hodgkinia	Amplicon assay validation
13	PRJNA386371	SAMN06933010	SRR7361457	Tettigades limbata	NA	5	TETLIM	adult female	bacteriome	TETLIM_tec_replicate_3	rpoB - Hodgkinia	Amplicon assay validation
14	PRJNA386371	SAMN06933010	SRR7361458	Tettigades limbata	NA	5	TETLIM	adult female	bacteriome	TETLIM_tec_replicate_4	rpoB - Hodgkinia	Amplicon assay validation
15	PRJNA386371	SAMN06933010	SRR7361451	Tettigades limbata	NA	5	TETLIM	adult female	bacteriome	TETLIM_tec_replicate_5	rpoB - Hodgkinia	Amplicon assay validation
16	PRJNA386371	SAMN06933031	SRR5579943	Tettigades chilensis	NA	3	PL305	adult female	bacteriome	PL305	rpoB - Hodgkinia	Amplicon assay validation; Lineage abundance comparison
17	PRJNA386371	SAMN06933036	SRR5579894	Tettigades chilensis	NA	3	PL314	adult female	bacteriome	PL314	rpoB - Hodgkinia	Amplicon assay validation; Lineage abundance comparison
18	PRJNA386371	SAMN06933038	SRR5579899	Tettigades chilensis	NA	3	PL320	adult female	bacteriome	PL320	rpoB - Hodgkinia	Amplicon assay validation; Lineage abundance comparison
19	PRJNA386371	SAMN06933031	SRR7361444	Tettigades chilensis	NA	3	PL305	adult female	single bacteriome lobe	Tettigades_chilensis_PL305_bacteriome_lobe_1	rpoB - Hodgkinia	Amplicon assay validation
20	PRJNA386371	SAMN06933031	SRR7361443	Tettigades chilensis	NA	3	PL305	adult female	single bacteriome lobe	Tettigades_chilensis_PL305_bacteriome_lobe_2	rpoB - Hodgkinia	Amplicon assay validation
21	PRJNA386371	SAMN06933031	SRR7361446	Tettigades chilensis	NA	3	PL305	adult female	single bacteriome lobe	Tettigades_chilensis_PL305_bacteriome_lobe_3	rpoB - Hodgkinia	Amplicon assay validation
22	PRJNA386371	SAMN06933031	SRR7361445	Tettigades chilensis	NA	3	PL305	adult female	single bacteriome lobe	Tettigades_chilensis_PL305_bacteriome_lobe_4	rpoB - Hodgkinia	Amplicon assay validation
23	PRJNA386371	SAMN06933031	SRR7361448	Tettigades chilensis	NA	3	PL305	adult female	single bacteriome lobe	Tettigades_chilensis_PL305_bacteriome_lobe_5	rpoB - Hodgkinia	Amplicon assay validation
24	PRJNA386371	SAMN06933031	SRR7361447	Tettigades chilensis	NA	3	PL305	adult female	single bacteriome lobe	Tettigades_chilensis_PL305_bacteriome_lobe_6	rpoB - Hodgkinia	Amplicon assay validation
25	PRJNA386371	SAMN06933031	SRR7361450	Tettigades chilensis	NA	3	PL305	adult female	single bacteriome lobe	Tettigades_chilensis_PL305_bacteriome_lobe_7	rpoB - Hodgkinia	Amplicon assay validation
26	PRJNA386371	SAMN06933031	SRR7361449	Tettigades chilensis	NA	3	PL305	adult female	single bacteriome lobe	Tettigades_chilensis_PL305_bacteriome_lobe_8	rpoB - Hodgkinia	Amplicon assay validation
27	PRJNA386371	SAMN06933036	SRR7361442	Tettigades chilensis	NA	3	PL314	adult female	single bacteriome lobe	Tettigades_chilensis_PL314_bacteriome_lobe_1	rpoB - Hodgkinia	Amplicon assay validation
28	PRJNA386371	SAMN06933036	SRR7361441	Tettigades chilensis	NA	3	PL314	adult female	single bacteriome lobe	Tettigades_chilensis_PL314_bacteriome_lobe_2	rpoB - Hodgkinia	Amplicon assay validation
29	PRJNA386371	SAMN06933036	SRR7361434	Tettigades chilensis	NA	3	PL314	adult female	single bacteriome lobe	Tettigades_chilensis_PL314_bacteriome_lobe_3	rpoB - Hodgkinia	Amplicon assay validation
30	PRJNA386371	SAMN06933036	SRR7361433	Tettigades chilensis	NA	3	PL314	adult female	single bacteriome lobe	Tettigades_chilensis_PL314_bacteriome_lobe_4	rpoB - Hodgkinia	Amplicon assay validation
31	PRJNA386371	SAMN06933036	SRR7361432	Tettigades chilensis	NA	3	PL314	adult female	single bacteriome lobe	Tettigades_chilensis_PL314_bacteriome_lobe_5	rpoB - Hodgkinia	Amplicon assay validation
32	PRJNA386371	SAMN06933036	SRR7361431	Tettigades chilensis	NA	3	PL314	adult female	single bacteriome lobe	Tettigades_chilensis_PL314_bacteriome_lobe_6	rpoB - Hodgkinia	Amplicon assay validation
33	PRJNA386371	SAMN06933036	SRR7361438	Tettigades chilensis	NA	3	PL314	adult female	single bacteriome lobe	Tettigades_chilensis_PL314_bacteriome_lobe_7	rpoB - Hodgkinia	Amplicon assay validation
34	PRJNA386371	SAMN06933036	SRR7361437	Tettigades chilensis	NA	3	PL314	adult female	single bacteriome lobe	Tettigades_chilensis_PL314_bacteriome_lobe_8	rpoB - Hodgkinia	Amplicon assay validation
35	PRJNA386371	SAMN06933038	SRR7361436	Tettigades chilensis	NA	3	PL320	adult female	single bacteriome lobe	Tettigades_chilensis_PL320_bacteriome_lobe_1	rpoB - Hodgkinia	Amplicon assay validation
36	PRJNA386371	SAMN06933038	SRR7361435	Tettigades chilensis	NA	3	PL320	adult female	single bacteriome lobe	Tettigades_chilensis_PL320_bacteriome_lobe_2	rpoB - Hodgkinia	Amplicon assay validation
37	PRJNA386371	SAMN06933038	SRR7361440	Tettigades chilensis	NA	3	PL320	adult female	single bacteriome lobe	Tettigades_chilensis_PL320_bacteriome_lobe_3	rpoB - Hodgkinia	Amplicon assay validation
38	PRJNA386371	SAMN06933038	SRR7361439	Tettigades chilensis	NA	3	PL320	adult female	single bacteriome lobe	Tettigades_chilensis_PL320_bacteriome_lobe_4	rpoB - Hodgkinia	Amplicon assay validation
39	PRJNA386371	SAMN06933038	SRR7361455	Tettigades chilensis	NA	3	PL320	adult female	single bacteriome lobe	Tettigades_chilensis_PL320_bacteriome_lobe_5	rpoB - Hodgkinia	Amplicon assay validation
40	PRJNA386371	SAMN06933038	SRR7361456	Tettigades chilensis	NA	3	PL320	adult female	single bacteriome lobe	Tettigades_chilensis_PL320_bacteriome_lobe_6	rpoB - Hodgkinia	Amplicon assay validation
41	PRJNA386371	SAMN06933038	SRR7361453	Tettigades chilensis	NA	3	PL320	adult female	single bacteriome lobe	Tettigades_chilensis_PL320_bacteriome_lobe_7	rpoB - Hodgkinia	Amplicon assay validation
42	PRJNA386371	SAMN06933038	SRR7361454	Tettigades chilensis	NA	3	PL320	adult female	single bacteriome lobe	Tettigades_chilensis_PL320_bacteriome_lobe_8	rpoB - Hodgkinia	Amplicon assay validation
43	PRJNA386371	SAMN06933009	SRR5579937	Tettigades chilensis	NA	3	PL301	adult female	bacteriome	PL301	rpoB - Hodgkinia	Lineage abundance comparison
44	PRJNA386371	SAMN06933030	SRR5579938	Tettigades chilensis	NA	3	PL302	adult male	bacteriome	PL302	rpoB - Hodgkinia	Lineage abundance comparison
45	PRJNA386371	SAMN06933032	SRR5579944	Tettigades chilensis	NA	3	PL306	adult male	bacteriome	PL306	rpoB - Hodgkinia	Lineage abundance comparison
46	PRJNA386371	SAMN06933033	SRR5579941	Tettigades chilensis	NA	3	PL307	adult male	bacteriome	PL307	rpoB - Hodgkinia	Lineage abundance comparison
47	PRJNA386371	SAMN06933040	SRR5579942	Tettigades chilensis	NA	3	PL311B2.4	adult female	bacteriome	PL311B2.4	rpoB - Hodgkinia	Lineage abundance comparison
48	PRJNA386371	SAMN06933034	SRR5579934	Tettigades chilensis	NA	3	PL312	adult male	bacteriome	PL312	rpoB - Hodgkinia	Lineage abundance comparison
49	PRJNA386371	SAMN06933035	SRR5579935	Tettigades chilensis	NA	3	PL313	adult male	bacteriome	PL313	rpoB - Hodgkinia	Lineage abundance comparison
50	PRJNA386371	SAMN06933041	SRR5579895	Tettigades chilensis	NA	3	PL318.2	adult male	bacteriome	PL318.2	rpoB - Hodgkinia	Lineage abundance comparison
51	PRJNA386371	SAMN06933042	SRR5579892	Tettigades chilensis	NA	3	PL318.3	adult male	bacteriome	PL318.3	rpoB - Hodgkinia	Lineage abundance comparison
52	PRJNA386371	SAMN06933043	SRR5579893	Tettigades chilensis	NA	3	PL318.4	adult male	bacteriome	PL318.4	rpoB - Hodgkinia	Lineage abundance comparison
53	PRJNA386371	SAMN06933037	SRR5579898	Tettigades chilensis	NA	3	PL319	adult male	bacteriome	PL319	rpoB - Hodgkinia	Lineage abundance comparison
54	PRJNA386371	SAMN06933039	SRR5579896	Tettigades chilensis	NA	3	PL321	adult male	bacteriome	PL321	rpoB - Hodgkinia	Lineage abundance comparison
55	PRJNA475285	SAMN09445614	SRR7361289	Tettigades chilensis	NA	3	Tettigades_chilensis_egg_521-1-1	egg	single egg	Tettigades_chilensis_egg_521-1-1	rpoB - Hodgkinia	Lineage abundance comparison
56	PRJNA475285	SAMN09445614	SRR7361288	Tettigades chilensis	NA	3	Tettigades_chilensis_egg_521-1-2	egg	single egg	Tettigades_chilensis_egg_521-1-2	rpoB - Hodgkinia	Lineage abundance comparison
57	PRJNA475285	SAMN09445614	SRR7361287	Tettigades chilensis	NA	3	Tettigades_chilensis_egg_521-1-3	egg	single egg	Tettigades_chilensis_egg_521-1-3	rpoB - Hodgkinia	Lineage abundance comparison
58	PRJNA475285	SAMN09445614	SRR7361286	Tettigades chilensis	NA	3	Tettigades_chilensis_egg_521-1-4	egg	single egg	Tettigades_chilensis_egg_521-1-4	rpoB - Hodgkinia	Lineage abundance comparison
59	PRJNA475285	SAMN09445614	SRR7361293	Tettigades chilensis	NA	3	Tettigades_chilensis_egg_521-1-5	egg	single egg	Tettigades_chilensis_egg_521-1-5	rpoB - Hodgkinia	Lineage abundance comparison
60	PRJNA475285	SAMN09445614	SRR7361292	Tettigades chilensis	NA	3	Tettigades_chilensis_egg_521-1-6	egg	single egg	Tettigades_chilensis_egg_521-1-6	rpoB - Hodgkinia	Lineage abundance comparison
61	PRJNA475285	SAMN09445614	SRR7361291	Tettigades chilensis	NA	3	Tettigades_chilensis_egg_521-1-7	egg	single egg	Tettigades_chilensis_egg_521-1-7	rpoB - Hodgkinia	Lineage abundance comparison
62	PRJNA475285	SAMN09445615	SRR7361296	Tettigades chilensis	NA	3	Tettigades_chilensis_egg_521-2-1	egg	single egg	Tettigades_chilensis_egg_521-2-1	rpoB - Hodgkinia	Lineage abundance comparison
63	PRJNA475285	SAMN09445615	SRR7361295	Tettigades chilensis	NA	3	Tettigades_chilensis_egg_521-2-2	egg	single egg	Tettigades_chilensis_egg_521-2-2	rpoB - Hodgkinia	Lineage abundance comparison
64	PRJNA475285	SAMN09445615	SRR7361326	Tettigades chilensis	NA	3	Tettigades_chilensis_egg_521-2-3	egg	single egg	Tettigades_chilensis_egg_521-2-3	rpoB - Hodgkinia	Lineage abundance comparison
65	PRJNA475285	SAMN09445615	SRR7361299	Tettigades chilensis	NA	3	Tettigades_chilensis_egg_521-2-4	egg	single egg	Tettigades_chilensis_egg_521-2-4	rpoB - Hodgkinia	Lineage abundance comparison
66	PRJNA475285	SAMN09445615	SRR7361298	Tettigades chilensis	NA	3	Tettigades_chilensis_egg_521-2-5	egg	single egg	Tettigades_chilensis_egg_521-2-5	rpoB - Hodgkinia	Lineage abundance comparison
67	PRJNA475285	SAMN09445615	SRR7361301	Tettigades chilensis	NA	3	Tettigades_chilensis_egg_521-2-6	egg	single egg	Tettigades_chilensis_egg_521-2-6	rpoB - Hodgkinia	Lineage abundance comparison
68	PRJNA475285	SAMN09445615	SRR7361300	Tettigades chilensis	NA	3	Tettigades_chilensis_egg_521-2-7	egg	single egg	Tettigades_chilensis_egg_521-2-7	rpoB - Hodgkinia	Lineage abundance comparison
69	PRJNA475285	SAMN09445616	SRR7361303	Tettigades chilensis	NA	3	Tettigades_chilensis_egg_521-3-1	egg	single egg	Tettigades_chilensis_egg_521-3-1	rpoB - Hodgkinia	Lineage abundance comparison
70	PRJNA475285	SAMN09445616	SRR7361302	Tettigades chilensis	NA	3	Tettigades_chilensis_egg_521-3-2	egg	single egg	Tettigades_chilensis_egg_521-3-2	rpoB - Hodgkinia	Lineage abundance comparison
71	PRJNA475285	SAMN09445616	SRR7361305	Tettigades chilensis	NA	3	Tettigades_chilensis_egg_521-3-3	egg	single egg	Tettigades_chilensis_egg_521-3-3	rpoB - Hodgkinia	Lineage abundance comparison
72	PRJNA475285	SAMN09445616	SRR7361304	Tettigades chilensis	NA	3	Tettigades_chilensis_egg_521-3-4	egg	single egg	Tettigades_chilensis_egg_521-3-4	rpoB - Hodgkinia	Lineage abundance comparison
73	PRJNA475285	SAMN09445616	SRR7361307	Tettigades chilensis	NA	3	Tettigades_chilensis_egg_521-3-5	egg	single egg	Tettigades_chilensis_egg_521-3-5	rpoB - Hodgkinia	Lineage abundance comparison
74	PRJNA475285	SAMN09445616	SRR7361306	Tettigades chilensis	NA	3	Tettigades_chilensis_egg_521-3-6	egg	single egg	Tettigades_chilensis_egg_521-3-6	rpoB - Hodgkinia	Lineage abundance comparison
75	PRJNA475285	SAMN09445616	SRR7361255	Tettigades chilensis	NA	3	Tettigades_chilensis_egg_521-3-7	egg	single egg	Tettigades_chilensis_egg_521-3-7	rpoB - Hodgkinia	Lineage abundance comparison
76	PRJNA475285	SAMN09445616	SRR7361256	Tettigades chilensis	NA	3	Tettigades_chilensis_egg_521-3-8	egg	single egg	Tettigades_chilensis_egg_521-3-8	rpoB - Hodgkinia	Lineage abundance comparison
77	PRJNA475285	SAMN09445617	SRR7361257	Tettigades chilensis	NA	3	Tettigades_chilensis_egg_522-1-1	egg	single egg	Tettigades_chilensis_egg_522-1-1	rpoB - Hodgkinia	Lineage abundance comparison
78	PRJNA475285	SAMN09445617	SRR7361258	Tettigades chilensis	NA	3	Tettigades_chilensis_egg_522-1-2	egg	single egg	Tettigades_chilensis_egg_522-1-2	rpoB - Hodgkinia	Lineage abundance comparison
79	PRJNA475285	SAMN09445617	SRR7361251	Tettigades chilensis	NA	3	Tettigades_chilensis_egg_522-1-3	egg	single egg	Tettigades_chilensis_egg_522-1-3	rpoB - Hodgkinia	Lineage abundance comparison
80	PRJNA475285	SAMN09445617	SRR7361252	Tettigades chilensis	NA	3	Tettigades_chilensis_egg_522-1-4	egg	single egg	Tettigades_chilensis_egg_522-1-4	rpoB - Hodgkinia	Lineage abundance comparison
81	PRJNA475285	SAMN09445617	SRR7361253	Tettigades chilensis	NA	3	Tettigades_chilensis_egg_522-1-5	egg	single egg	Tettigades_chilensis_egg_522-1-5	rpoB - Hodgkinia	Lineage abundance comparison
82	PRJNA475285	SAMN09445617	SRR7361254	Tettigades chilensis	NA	3	Tettigades_chilensis_egg_522-1-6	egg	single egg	Tettigades_chilensis_egg_522-1-6	rpoB - Hodgkinia	Lineage abundance comparison
83	PRJNA475285	SAMN09445617	SRR7361263	Tettigades chilensis	NA	3	Tettigades_chilensis_egg_522-1-7	egg	single egg	Tettigades_chilensis_egg_522-1-7	rpoB - Hodgkinia	Lineage abundance comparison
84	PRJNA475285	SAMN09445617	SRR7361264	Tettigades chilensis	NA	3	Tettigades_chilensis_egg_522-1-8	egg	single egg	Tettigades_chilensis_egg_522-1-8	rpoB - Hodgkinia	Lineage abundance comparison
85	PRJNA475285	SAMN09445618	SRR7361309	Tettigades chilensis	NA	3	Tettigades_chilensis_egg_523-1-1	egg	single egg	Tettigades_chilensis_egg_523-1-1	rpoB - Hodgkinia	Lineage abundance comparison
86	PRJNA475285	SAMN09445618	SRR7361308	Tettigades chilensis	NA	3	Tettigades_chilensis_egg_523-1-2	egg	single egg	Tettigades_chilensis_egg_523-1-2	rpoB - Hodgkinia	Lineage abundance comparison
87	PRJNA475285	SAMN09445618	SRR7361294	Tettigades chilensis	NA	3	Tettigades_chilensis_egg_523-1-3	egg	single egg	Tettigades_chilensis_egg_523-1-3	rpoB - Hodgkinia	Lineage abundance comparison
88	PRJNA475285	SAMN09445618	SRR7361290	Tettigades chilensis	NA	3	Tettigades_chilensis_egg_523-1-4	egg	single egg	Tettigades_chilensis_egg_523-1-4	rpoB - Hodgkinia	Lineage abundance comparison
89	PRJNA475285	SAMN09445618	SRR7361313	Tettigades chilensis	NA	3	Tettigades_chilensis_egg_523-1-5	egg	single egg	Tettigades_chilensis_egg_523-1-5	rpoB - Hodgkinia	Lineage abundance comparison
90	PRJNA475285	SAMN09445618	SRR7361312	Tettigades chilensis	NA	3	Tettigades_chilensis_egg_523-1-6	egg	single egg	Tettigades_chilensis_egg_523-1-6	rpoB - Hodgkinia	Lineage abundance comparison
91	PRJNA475285	SAMN09445618	SRR7361311	Tettigades chilensis	NA	3	Tettigades_chilensis_egg_523-1-7	egg	single egg	Tettigades_chilensis_egg_523-1-7	rpoB - Hodgkinia	Lineage abundance comparison
92	PRJNA475285	SAMN09445619	SRR7361310	Tettigades chilensis	NA	3	Tettigades_chilensis_egg_523-2-1	egg	single egg	Tettigades_chilensis_egg_523-2-1	rpoB - Hodgkinia	Lineage abundance comparison
93	PRJNA475285	SAMN09445619	SRR7361273	Tettigades chilensis	NA	3	Tettigades_chilensis_egg_523-2-4	egg	single egg	Tettigades_chilensis_egg_523-2-4	rpoB - Hodgkinia	Lineage abundance comparison
94	PRJNA475285	SAMN09445619	SRR7361267	Tettigades chilensis	NA	3	Tettigades_chilensis_egg_523-2-5	egg	single egg	Tettigades_chilensis_egg_523-2-5	rpoB - Hodgkinia	Lineage abundance comparison
95	PRJNA475285	SAMN09445619	SRR7361265	Tettigades chilensis	NA	3	Tettigades_chilensis_egg_523-2-6	egg	single egg	Tettigades_chilensis_egg_523-2-6	rpoB - Hodgkinia	Lineage abundance comparison
96	PRJNA475285	SAMN09445619	SRR7361266	Tettigades chilensis	NA	3	Tettigades_chilensis_egg_523-2-7	egg	single egg	Tettigades_chilensis_egg_523-2-7	rpoB - Hodgkinia	Lineage abundance comparison
97	PRJNA475285	SAMN09445619	SRR7361314	Tettigades chilensis	NA	3	Tettigades_chilensis_egg_523-2-8	egg	single egg	Tettigades_chilensis_egg_523-2-8	rpoB - Hodgkinia	Lineage abundance comparison
98	PRJNA475285	SAMN09445620	SRR7361316	Tettigades chilensis	NA	3	Tettigades_chilensis_egg_526-1-1	egg	single egg	Tettigades_chilensis_egg_526-1-1	rpoB - Hodgkinia	Lineage abundance comparison
99	PRJNA475285	SAMN09445620	SRR7361261	Tettigades chilensis	NA	3	Tettigades_chilensis_egg_526-1-2	egg	single egg	Tettigades_chilensis_egg_526-1-2	rpoB - Hodgkinia	Lineage abundance comparison
100	PRJNA475285	SAMN09445620	SRR7361262	Tettigades chilensis	NA	3	Tettigades_chilensis_egg_526-1-3	egg	single egg	Tettigades_chilensis_egg_526-1-3	rpoB - Hodgkinia	Lineage abundance comparison
101	PRJNA475285	SAMN09445620	SRR7361259	Tettigades chilensis	NA	3	Tettigades_chilensis_egg_526-1-4	egg	single egg	Tettigades_chilensis_egg_526-1-4	rpoB - Hodgkinia	Lineage abundance comparison
102	PRJNA475285	SAMN09445620	SRR7361260	Tettigades chilensis	NA	3	Tettigades_chilensis_egg_526-1-5	egg	single egg	Tettigades_chilensis_egg_526-1-5	rpoB - Hodgkinia	Lineage abundance comparison
103	PRJNA475285	SAMN09445620	SRR7361283	Tettigades chilensis	NA	3	Tettigades_chilensis_egg_526-1-7	egg	single egg	Tettigades_chilensis_egg_526-1-7	rpoB - Hodgkinia	Lineage abundance comparison
104	PRJNA475285	SAMN09445620	SRR7361285	Tettigades chilensis	NA	3	Tettigades_chilensis_egg_526-1-8	egg	single egg	Tettigades_chilensis_egg_526-1-8	rpoB - Hodgkinia	Lineage abundance comparison
105	PRJNA475285	SAMN09445621	SRR7361323	Tettigades chilensis	NA	3	Tettigades_chilensis_egg_528-1-1	egg	single egg	Tettigades_chilensis_egg_528-1-1	rpoB - Hodgkinia	Lineage abundance comparison
106	PRJNA475285	SAMN09445621	SRR7361297	Tettigades chilensis	NA	3	Tettigades_chilensis_egg_528-1-2	egg	single egg	Tettigades_chilensis_egg_528-1-2	rpoB - Hodgkinia	Lineage abundance comparison
107	PRJNA475285	SAMN09445621	SRR7361324	Tettigades chilensis	NA	3	Tettigades_chilensis_egg_528-1-4	egg	single egg	Tettigades_chilensis_egg_528-1-4	rpoB - Hodgkinia	Lineage abundance comparison
108	PRJNA475285	SAMN09445621	SRR7361322	Tettigades chilensis	NA	3	Tettigades_chilensis_egg_528-1-5	egg	single egg	Tettigades_chilensis_egg_528-1-5	rpoB - Hodgkinia	Lineage abundance comparison
109	PRJNA475285	SAMN09445621	SRR7361327	Tettigades chilensis	NA	3	Tettigades_chilensis_egg_528-1-6	egg	single egg	Tettigades_chilensis_egg_528-1-6	rpoB - Hodgkinia	Lineage abundance comparison
110	PRJNA475285	SAMN09445621	SRR7361277	Tettigades chilensis	NA	3	Tettigades_chilensis_egg_528-1-7	egg	single egg	Tettigades_chilensis_egg_528-1-7	rpoB - Hodgkinia	Lineage abundance comparison
111	PRJNA475285	SAMN09445621	SRR7361280	Tettigades chilensis	NA	3	Tettigades_chilensis_egg_528-1-8	egg	single egg	Tettigades_chilensis_egg_528-1-8	rpoB - Hodgkinia	Lineage abundance comparison
112	PRJNA475285	SAMN09445622	SRR7361328	Tettigades chilensis	NA	3	Tettigades_chilensis_egg_529-1-1	egg	single egg	Tettigades_chilensis_egg_529-1-1	rpoB - Hodgkinia	Lineage abundance comparison
113	PRJNA475285	SAMN09445622	SRR7361281	Tettigades chilensis	NA	3	Tettigades_chilensis_egg_529-1-2	egg	single egg	Tettigades_chilensis_egg_529-1-2	rpoB - Hodgkinia	Lineage abundance comparison
114	PRJNA475285	SAMN09445622	SRR7361278	Tettigades chilensis	NA	3	Tettigades_chilensis_egg_529-1-3	egg	single egg	Tettigades_chilensis_egg_529-1-3	rpoB - Hodgkinia	Lineage abundance comparison
115	PRJNA475285	SAMN09445622	SRR7361282	Tettigades chilensis	NA	3	Tettigades_chilensis_egg_529-1-4	egg	single egg	Tettigades_chilensis_egg_529-1-4	rpoB - Hodgkinia	Lineage abundance comparison
116	PRJNA475285	SAMN09445622	SRR7361268	Tettigades chilensis	NA	3	Tettigades_chilensis_egg_529-1-5	egg	single egg	Tettigades_chilensis_egg_529-1-5	rpoB - Hodgkinia	Lineage abundance comparison
117	PRJNA475285	SAMN09445622	SRR7361269	Tettigades chilensis	NA	3	Tettigades_chilensis_egg_529-1-6	egg	single egg	Tettigades_chilensis_egg_529-1-6	rpoB - Hodgkinia	Lineage abundance comparison
118	PRJNA475285	SAMN09445622	SRR7361270	Tettigades chilensis	NA	3	Tettigades_chilensis_egg_529-1-7	egg	single egg	Tettigades_chilensis_egg_529-1-7	rpoB - Hodgkinia	Lineage abundance comparison
119	PRJNA475285	SAMN09445622	SRR7361271	Tettigades chilensis	NA	3	Tettigades_chilensis_egg_529-1-8	egg	single egg	Tettigades_chilensis_egg_529-1-8	rpoB - Hodgkinia	Lineage abundance comparison
120	PRJNA475285	SAMN09445623	SRR7361272	Tettigades chilensis	NA	3	Tettigades_chilensis_egg_530-1-1	egg	single egg	Tettigades_chilensis_egg_530-1-1	rpoB - Hodgkinia	Lineage abundance comparison
121	PRJNA475285	SAMN09445623	SRR7361284	Tettigades chilensis	NA	3	Tettigades_chilensis_egg_530-1-2	egg	single egg	Tettigades_chilensis_egg_530-1-2	rpoB - Hodgkinia	Lineage abundance comparison
122	PRJNA475285	SAMN09445623	SRR7361274	Tettigades chilensis	NA	3	Tettigades_chilensis_egg_530-1-3	egg	single egg	Tettigades_chilensis_egg_530-1-3	rpoB - Hodgkinia	Lineage abundance comparison
123	PRJNA475285	SAMN09445623	SRR7361275	Tettigades chilensis	NA	3	Tettigades_chilensis_egg_530-1-4	egg	single egg	Tettigades_chilensis_egg_530-1-4	rpoB - Hodgkinia	Lineage abundance comparison
124	PRJNA475285	SAMN09445623	SRR7361276	Tettigades chilensis	NA	3	Tettigades_chilensis_egg_530-1-6	egg	single egg	Tettigades_chilensis_egg_530-1-6	rpoB - Hodgkinia	Lineage abundance comparison
125	PRJNA475285	SAMN09445623	SRR7361321	Tettigades chilensis	NA	3	Tettigades_chilensis_egg_530-1-7	egg	single egg	Tettigades_chilensis_egg_530-1-7	rpoB - Hodgkinia	Lineage abundance comparison
126	PRJNA475285	SAMN09445624	SRR7361320	Tettigades chilensis	NA	3	Tettigades_chilensis_egg_531-2-1	egg	single egg	Tettigades_chilensis_egg_531-2-1	rpoB - Hodgkinia	Lineage abundance comparison
127	PRJNA475285	SAMN09445624	SRR7361319	Tettigades chilensis	NA	3	Tettigades_chilensis_egg_531-2-2	egg	single egg	Tettigades_chilensis_egg_531-2-2	rpoB - Hodgkinia	Lineage abundance comparison
128	PRJNA475285	SAMN09445624	SRR7361318	Tettigades chilensis	NA	3	Tettigades_chilensis_egg_531-2-3	egg	single egg	Tettigades_chilensis_egg_531-2-3	rpoB - Hodgkinia	Lineage abundance comparison
129	PRJNA475285	SAMN09445624	SRR7361317	Tettigades chilensis	NA	3	Tettigades_chilensis_egg_531-2-4	egg	single egg	Tettigades_chilensis_egg_531-2-4	rpoB - Hodgkinia	Lineage abundance comparison
130	PRJNA475285	SAMN09445624	SRR7361329	Tettigades chilensis	NA	3	Tettigades_chilensis_egg_531-2-5	egg	single egg	Tettigades_chilensis_egg_531-2-5	rpoB - Hodgkinia	Lineage abundance comparison
131	PRJNA475285	SAMN09445624	SRR7361315	Tettigades chilensis	NA	3	Tettigades_chilensis_egg_531-2-6	egg	single egg	Tettigades_chilensis_egg_531-2-6	rpoB - Hodgkinia	Lineage abundance comparison
132	PRJNA475285	SAMN09445624	SRR7361279	Tettigades chilensis	NA	3	Tettigades_chilensis_egg_531-2-7	egg	single egg	Tettigades_chilensis_egg_531-2-7	rpoB - Hodgkinia	Lineage abundance comparison
133	PRJNA475285	SAMN09445624	SRR7361325	Tettigades chilensis	NA	3	Tettigades_chilensis_egg_531-2-8	egg	single egg	Tettigades_chilensis_egg_531-2-8	rpoB - Hodgkinia	Lineage abundance comparison
134	PRJNA475285	SAMN09453054	SRR7361468	Magicicada septendecim	V	7	Magicicada_septendecim_egg_T10N1_1	egg	single egg	Magicicada_septendecim_egg_T10N1_1	etfD - Hodgkinia	Lineage abundance comparison
135	PRJNA475285	SAMN09453054	SRR7361467	Magicicada septendecim	V	7	Magicicada_septendecim_egg_T10N1_2	egg	single egg	Magicicada_septendecim_egg_T10N1_2	etfD - Hodgkinia	Lineage abundance comparison
136	PRJNA475285	SAMN09453054	SRR7361470	Magicicada septendecim	V	7	Magicicada_septendecim_egg_T10N1_3	egg	single egg	Magicicada_septendecim_egg_T10N1_3	etfD - Hodgkinia	Lineage abundance comparison
137	PRJNA475285	SAMN09453054	SRR7361469	Magicicada septendecim	V	7	Magicicada_septendecim_egg_T10N1_4	egg	single egg	Magicicada_septendecim_egg_T10N1_4	etfD - Hodgkinia	Lineage abundance comparison
138	PRJNA475285	SAMN09453054	SRR7361464	Magicicada septendecim	V	7	Magicicada_septendecim_egg_T10N2_1	egg	single egg	Magicicada_septendecim_egg_T10N2_1	etfD - Hodgkinia	Lineage abundance comparison
139	PRJNA475285	SAMN09453054	SRR7361463	Magicicada septendecim	V	7	Magicicada_septendecim_egg_T10N2_2	egg	single egg	Magicicada_septendecim_egg_T10N2_2	etfD - Hodgkinia	Lineage abundance comparison
140	PRJNA475285	SAMN09453054	SRR7361466	Magicicada septendecim	V	7	Magicicada_septendecim_egg_T10N2_3	egg	single egg	Magicicada_septendecim_egg_T10N2_3	etfD - Hodgkinia	Lineage abundance comparison
141	PRJNA475285	SAMN09453054	SRR7361465	Magicicada septendecim	V	7	Magicicada_septendecim_egg_T10N2_4	egg	single egg	Magicicada_septendecim_egg_T10N2_4	etfD - Hodgkinia	Lineage abundance comparison
142	PRJNA475285	SAMN09453054	SRR7361472	Magicicada septendecim	V	7	Magicicada_septendecim_egg_T10N3_1	egg	single egg	Magicicada_septendecim_egg_T10N3_1	etfD - Hodgkinia	Lineage abundance comparison
143	PRJNA475285	SAMN09453054	SRR7361471	Magicicada septendecim	V	7	Magicicada_septendecim_egg_T10N3_2	egg	single egg	Magicicada_septendecim_egg_T10N3_2	etfD - Hodgkinia	Lineage abundance comparison
144	PRJNA475285	SAMN09453054	SRR7361521	Magicicada septendecim	V	7	Magicicada_septendecim_egg_T10N3_3	egg	single egg	Magicicada_septendecim_egg_T10N3_3	etfD - Hodgkinia	Lineage abundance comparison
145	PRJNA475285	SAMN09453054	SRR7361520	Magicicada septendecim	V	7	Magicicada_septendecim_egg_T10N4_1	egg	single egg	Magicicada_septendecim_egg_T10N4_1	etfD - Hodgkinia	Lineage abundance comparison
146	PRJNA475285	SAMN09453054	SRR7361519	Magicicada septendecim	V	7	Magicicada_septendecim_egg_T10N4_2	egg	single egg	Magicicada_septendecim_egg_T10N4_2	etfD - Hodgkinia	Lineage abundance comparison
147	PRJNA475285	SAMN09453054	SRR7361518	Magicicada septendecim	V	7	Magicicada_septendecim_egg_T10N4_3	egg	single egg	Magicicada_septendecim_egg_T10N4_3	etfD - Hodgkinia	Lineage abundance comparison
148	PRJNA475285	SAMN09453054	SRR7361517	Magicicada septendecim	V	7	Magicicada_septendecim_egg_T10N5_1	egg	single egg	Magicicada_septendecim_egg_T10N5_1	etfD - Hodgkinia	Lineage abundance comparison
149	PRJNA475285	SAMN09453054	SRR7361516	Magicicada septendecim	V	7	Magicicada_septendecim_egg_T10N5_2	egg	single egg	Magicicada_septendecim_egg_T10N5_2	etfD - Hodgkinia	Lineage abundance comparison
150	PRJNA475285	SAMN09453054	SRR7361515	Magicicada septendecim	V	7	Magicicada_septendecim_egg_T10N5_3	egg	single egg	Magicicada_septendecim_egg_T10N5_3	etfD - Hodgkinia	Lineage abundance comparison
151	PRJNA475285	SAMN09453054	SRR7361514	Magicicada septendecim	V	7	Magicicada_septendecim_egg_T10N6_1	egg	single egg	Magicicada_septendecim_egg_T10N6_1	etfD - Hodgkinia	Lineage abundance comparison
152	PRJNA475285	SAMN09453054	SRR7361523	Magicicada septendecim	V	7	Magicicada_septendecim_egg_T10N6_2	egg	single egg	Magicicada_septendecim_egg_T10N6_2	etfD - Hodgkinia	Lineage abundance comparison
153	PRJNA475285	SAMN09453054	SRR7361522	Magicicada septendecim	V	7	Magicicada_septendecim_egg_T10N6_3	egg	single egg	Magicicada_septendecim_egg_T10N6_3	etfD - Hodgkinia	Lineage abundance comparison
154	PRJNA475285	SAMN09453055	SRR7361562	Magicicada septendecim	V	7	Magicicada_septendecim_egg_T13N1_1	egg	single egg	Magicicada_septendecim_egg_T13N1_1	etfD - Hodgkinia	Lineage abundance comparison
155	PRJNA475285	SAMN09453055	SRR7361563	Magicicada septendecim	V	7	Magicicada_septendecim_egg_T13N1_2	egg	single egg	Magicicada_septendecim_egg_T13N1_2	etfD - Hodgkinia	Lineage abundance comparison
156	PRJNA475285	SAMN09453055	SRR7361560	Magicicada septendecim	V	7	Magicicada_septendecim_egg_T13N1_3	egg	single egg	Magicicada_septendecim_egg_T13N1_3	etfD - Hodgkinia	Lineage abundance comparison
157	PRJNA475285	SAMN09453055	SRR7361561	Magicicada septendecim	V	7	Magicicada_septendecim_egg_T13N2_1	egg	single egg	Magicicada_septendecim_egg_T13N2_1	etfD - Hodgkinia	Lineage abundance comparison
158	PRJNA475285	SAMN09453055	SRR7361558	Magicicada septendecim	V	7	Magicicada_septendecim_egg_T13N2_2	egg	single egg	Magicicada_septendecim_egg_T13N2_2	etfD - Hodgkinia	Lineage abundance comparison
159	PRJNA475285	SAMN09453055	SRR7361559	Magicicada septendecim	V	7	Magicicada_septendecim_egg_T13N2_3	egg	single egg	Magicicada_septendecim_egg_T13N2_3	etfD - Hodgkinia	Lineage abundance comparison
160	PRJNA475285	SAMN09453055	SRR7361556	Magicicada septendecim	V	7	Magicicada_septendecim_egg_T13N3_1	egg	single egg	Magicicada_septendecim_egg_T13N3_1	etfD - Hodgkinia	Lineage abundance comparison
161	PRJNA475285	SAMN09453055	SRR7361557	Magicicada septendecim	V	7	Magicicada_septendecim_egg_T13N3_2	egg	single egg	Magicicada_septendecim_egg_T13N3_2	etfD - Hodgkinia	Lineage abundance comparison
162	PRJNA475285	SAMN09453055	SRR7361554	Magicicada septendecim	V	7	Magicicada_septendecim_egg_T13N3_3	egg	single egg	Magicicada_septendecim_egg_T13N3_3	etfD - Hodgkinia	Lineage abundance comparison
163	PRJNA475285	SAMN09453055	SRR7361555	Magicicada septendecim	V	7	Magicicada_septendecim_egg_T13N4_1	egg	single egg	Magicicada_septendecim_egg_T13N4_1	etfD - Hodgkinia	Lineage abundance comparison
164	PRJNA475285	SAMN09453055	SRR7361551	Magicicada septendecim	V	7	Magicicada_septendecim_egg_T13N4_3	egg	single egg	Magicicada_septendecim_egg_T13N4_3	etfD - Hodgkinia	Lineage abundance comparison
165	PRJNA475285	SAMN09453055	SRR7361550	Magicicada septendecim	V	7	Magicicada_septendecim_egg_T13N4_4	egg	single egg	Magicicada_septendecim_egg_T13N4_4	etfD - Hodgkinia	Lineage abundance comparison
166	PRJNA475285	SAMN09453055	SRR7361553	Magicicada septendecim	V	7	Magicicada_septendecim_egg_T13N5_1	egg	single egg	Magicicada_septendecim_egg_T13N5_1	etfD - Hodgkinia	Lineage abundance comparison
167	PRJNA475285	SAMN09453055	SRR7361552	Magicicada septendecim	V	7	Magicicada_septendecim_egg_T13N5_2	egg	single egg	Magicicada_septendecim_egg_T13N5_2	etfD - Hodgkinia	Lineage abundance comparison
168	PRJNA475285	SAMN09453055	SRR7361547	Magicicada septendecim	V	7	Magicicada_septendecim_egg_T13N5_3	egg	single egg	Magicicada_septendecim_egg_T13N5_3	etfD - Hodgkinia	Lineage abundance comparison
169	PRJNA475285	SAMN09453055	SRR7361546	Magicicada septendecim	V	7	Magicicada_septendecim_egg_T13N5_4	egg	single egg	Magicicada_septendecim_egg_T13N5_4	etfD - Hodgkinia	Lineage abundance comparison
170	PRJNA475285	SAMN09453056	SRR7361549	Magicicada septendecim	V	7	Magicicada_septendecim_egg_T14N1_1	egg	single egg	Magicicada_septendecim_egg_T14N1_1	etfD - Hodgkinia	Lineage abundance comparison
171	PRJNA475285	SAMN09453056	SRR7361548	Magicicada septendecim	V	7	Magicicada_septendecim_egg_T14N1_2	egg	single egg	Magicicada_septendecim_egg_T14N1_2	etfD - Hodgkinia	Lineage abundance comparison
172	PRJNA475285	SAMN09453056	SRR7361545	Magicicada septendecim	V	7	Magicicada_septendecim_egg_T14N1_3	egg	single egg	Magicicada_septendecim_egg_T14N1_3	etfD - Hodgkinia	Lineage abundance comparison
173	PRJNA475285	SAMN09453056	SRR7361544	Magicicada septendecim	V	7	Magicicada_septendecim_egg_T14N1_4	egg	single egg	Magicicada_septendecim_egg_T14N1_4	etfD - Hodgkinia	Lineage abundance comparison
174	PRJNA475285	SAMN09453056	SRR7361578	Magicicada septendecim	V	7	Magicicada_septendecim_egg_T14N1_5	egg	single egg	Magicicada_septendecim_egg_T14N1_5	etfD - Hodgkinia	Lineage abundance comparison
175	PRJNA475285	SAMN09453056	SRR7361579	Magicicada septendecim	V	7	Magicicada_septendecim_egg_T14N2_1	egg	single egg	Magicicada_septendecim_egg_T14N2_1	etfD - Hodgkinia	Lineage abundance comparison
176	PRJNA475285	SAMN09453056	SRR7361580	Magicicada septendecim	V	7	Magicicada_septendecim_egg_T14N2_2	egg	single egg	Magicicada_septendecim_egg_T14N2_2	etfD - Hodgkinia	Lineage abundance comparison
177	PRJNA475285	SAMN09453056	SRR7361581	Magicicada septendecim	V	7	Magicicada_septendecim_egg_T14N2_3	egg	single egg	Magicicada_septendecim_egg_T14N2_3	etfD - Hodgkinia	Lineage abundance comparison
178	PRJNA475285	SAMN09453056	SRR7361574	Magicicada septendecim	V	7	Magicicada_septendecim_egg_T14N2_4	egg	single egg	Magicicada_septendecim_egg_T14N2_4	etfD - Hodgkinia	Lineage abundance comparison
179	PRJNA475285	SAMN09453056	SRR7361575	Magicicada septendecim	V	7	Magicicada_septendecim_egg_T14N2_5	egg	single egg	Magicicada_septendecim_egg_T14N2_5	etfD - Hodgkinia	Lineage abundance comparison
180	PRJNA475285	SAMN09453056	SRR7361576	Magicicada septendecim	V	7	Magicicada_septendecim_egg_T14N3_1	egg	single egg	Magicicada_septendecim_egg_T14N3_1	etfD - Hodgkinia	Lineage abundance comparison
181	PRJNA475285	SAMN09453056	SRR7361577	Magicicada septendecim	V	7	Magicicada_septendecim_egg_T14N3_2	egg	single egg	Magicicada_septendecim_egg_T14N3_2	etfD - Hodgkinia	Lineage abundance comparison
182	PRJNA475285	SAMN09453056	SRR7361582	Magicicada septendecim	V	7	Magicicada_septendecim_egg_T14N3_3	egg	single egg	Magicicada_septendecim_egg_T14N3_3	etfD - Hodgkinia	Lineage abundance comparison
183	PRJNA475285	SAMN09453056	SRR7361583	Magicicada septendecim	V	7	Magicicada_septendecim_egg_T14N3_4	egg	single egg	Magicicada_septendecim_egg_T14N3_4	etfD - Hodgkinia	Lineage abundance comparison
184	PRJNA475285	SAMN09453056	SRR7361569	Magicicada septendecim	V	7	Magicicada_septendecim_egg_T14N3_5	egg	single egg	Magicicada_septendecim_egg_T14N3_5	etfD - Hodgkinia	Lineage abundance comparison
185	PRJNA475285	SAMN09453056	SRR7361568	Magicicada septendecim	V	7	Magicicada_septendecim_egg_T14N4_1	egg	single egg	Magicicada_septendecim_egg_T14N4_1	etfD - Hodgkinia	Lineage abundance comparison
186	PRJNA475285	SAMN09453056	SRR7361567	Magicicada septendecim	V	7	Magicicada_septendecim_egg_T14N4_2	egg	single egg	Magicicada_septendecim_egg_T14N4_2	etfD - Hodgkinia	Lineage abundance comparison
187	PRJNA475285	SAMN09453056	SRR7361566	Magicicada septendecim	V	7	Magicicada_septendecim_egg_T14N4_3	egg	single egg	Magicicada_septendecim_egg_T14N4_3	etfD - Hodgkinia	Lineage abundance comparison
188	PRJNA475285	SAMN09453056	SRR7361573	Magicicada septendecim	V	7	Magicicada_septendecim_egg_T14N4_4	egg	single egg	Magicicada_septendecim_egg_T14N4_4	etfD - Hodgkinia	Lineage abundance comparison
189	PRJNA475285	SAMN09453056	SRR7361572	Magicicada septendecim	V	7	Magicicada_septendecim_egg_T14N4_5	egg	single egg	Magicicada_septendecim_egg_T14N4_5	etfD - Hodgkinia	Lineage abundance comparison
190	PRJNA475285	SAMN09453057	SRR7361571	Magicicada septendecim	V	7	Magicicada_septendecim_egg_T3N1_1	egg	single egg	Magicicada_septendecim_egg_T3N1_1	etfD - Hodgkinia	Lineage abundance comparison
191	PRJNA475285	SAMN09453057	SRR7361570	Magicicada septendecim	V	7	Magicicada_septendecim_egg_T3N1_2	egg	single egg	Magicicada_septendecim_egg_T3N1_2	etfD - Hodgkinia	Lineage abundance comparison
192	PRJNA475285	SAMN09453057	SRR7361565	Magicicada septendecim	V	7	Magicicada_septendecim_egg_T3N1_3	egg	single egg	Magicicada_septendecim_egg_T3N1_3	etfD - Hodgkinia	Lineage abundance comparison
193	PRJNA475285	SAMN09453057	SRR7361564	Magicicada septendecim	V	7	Magicicada_septendecim_egg_T3N1_4	egg	single egg	Magicicada_septendecim_egg_T3N1_4	etfD - Hodgkinia	Lineage abundance comparison
194	PRJNA475285	SAMN09453057	SRR7361496	Magicicada septendecim	V	7	Magicicada_septendecim_egg_T3N1_5	egg	single egg	Magicicada_septendecim_egg_T3N1_5	etfD - Hodgkinia	Lineage abundance comparison
195	PRJNA475285	SAMN09453057	SRR7361497	Magicicada septendecim	V	7	Magicicada_septendecim_egg_T3N2_1	egg	single egg	Magicicada_septendecim_egg_T3N2_1	etfD - Hodgkinia	Lineage abundance comparison
196	PRJNA475285	SAMN09453057	SRR7361494	Magicicada septendecim	V	7	Magicicada_septendecim_egg_T3N2_2	egg	single egg	Magicicada_septendecim_egg_T3N2_2	etfD - Hodgkinia	Lineage abundance comparison
197	PRJNA475285	SAMN09453057	SRR7361495	Magicicada septendecim	V	7	Magicicada_septendecim_egg_T3N2_3	egg	single egg	Magicicada_septendecim_egg_T3N2_3	etfD - Hodgkinia	Lineage abundance comparison
198	PRJNA475285	SAMN09453057	SRR7361500	Magicicada septendecim	V	7	Magicicada_septendecim_egg_T3N2_4	egg	single egg	Magicicada_septendecim_egg_T3N2_4	etfD - Hodgkinia	Lineage abundance comparison
199	PRJNA475285	SAMN09453057	SRR7361501	Magicicada septendecim	V	7	Magicicada_septendecim_egg_T3N2_5	egg	single egg	Magicicada_septendecim_egg_T3N2_5	etfD - Hodgkinia	Lineage abundance comparison
200	PRJNA475285	SAMN09453057	SRR7361498	Magicicada septendecim	V	7	Magicicada_septendecim_egg_T3N3_1	egg	single egg	Magicicada_septendecim_egg_T3N3_1	etfD - Hodgkinia	Lineage abundance comparison
201	PRJNA475285	SAMN09453057	SRR7361499	Magicicada septendecim	V	7	Magicicada_septendecim_egg_T3N3_2	egg	single egg	Magicicada_septendecim_egg_T3N3_2	etfD - Hodgkinia	Lineage abundance comparison
202	PRJNA475285	SAMN09453057	SRR7361502	Magicicada septendecim	V	7	Magicicada_septendecim_egg_T3N3_3	egg	single egg	Magicicada_septendecim_egg_T3N3_3	etfD - Hodgkinia	Lineage abundance comparison
203	PRJNA475285	SAMN09453057	SRR7361503	Magicicada septendecim	V	7	Magicicada_septendecim_egg_T3N3_4	egg	single egg	Magicicada_septendecim_egg_T3N3_4	etfD - Hodgkinia	Lineage abundance comparison
204	PRJNA475285	SAMN09453057	SRR7361474	Magicicada septendecim	V	7	Magicicada_septendecim_egg_T3N3_5	egg	single egg	Magicicada_septendecim_egg_T3N3_5	etfD - Hodgkinia	Lineage abundance comparison
205	PRJNA475285	SAMN09453058	SRR7361473	Magicicada septendecim	V	7	Magicicada_septendecim_egg_T5N1_1	egg	single egg	Magicicada_septendecim_egg_T5N1_1	etfD - Hodgkinia	Lineage abundance comparison
206	PRJNA475285	SAMN09453058	SRR7361476	Magicicada septendecim	V	7	Magicicada_septendecim_egg_T5N1_3	egg	single egg	Magicicada_septendecim_egg_T5N1_3	etfD - Hodgkinia	Lineage abundance comparison
207	PRJNA475285	SAMN09453058	SRR7361475	Magicicada septendecim	V	7	Magicicada_septendecim_egg_T5N2_1	egg	single egg	Magicicada_septendecim_egg_T5N2_1	etfD - Hodgkinia	Lineage abundance comparison
208	PRJNA475285	SAMN09453058	SRR7361478	Magicicada septendecim	V	7	Magicicada_septendecim_egg_T5N2_2	egg	single egg	Magicicada_septendecim_egg_T5N2_2	etfD - Hodgkinia	Lineage abundance comparison
209	PRJNA475285	SAMN09453058	SRR7361477	Magicicada septendecim	V	7	Magicicada_septendecim_egg_T5N2_3	egg	single egg	Magicicada_septendecim_egg_T5N2_3	etfD - Hodgkinia	Lineage abundance comparison
210	PRJNA475285	SAMN09453058	SRR7361480	Magicicada septendecim	V	7	Magicicada_septendecim_egg_T5N3_1	egg	single egg	Magicicada_septendecim_egg_T5N3_1	etfD - Hodgkinia	Lineage abundance comparison
211	PRJNA475285	SAMN09453058	SRR7361479	Magicicada septendecim	V	7	Magicicada_septendecim_egg_T5N3_2	egg	single egg	Magicicada_septendecim_egg_T5N3_2	etfD - Hodgkinia	Lineage abundance comparison
212	PRJNA475285	SAMN09453058	SRR7361482	Magicicada septendecim	V	7	Magicicada_septendecim_egg_T5N3_3	egg	single egg	Magicicada_septendecim_egg_T5N3_3	etfD - Hodgkinia	Lineage abundance comparison
213	PRJNA475285	SAMN09453058	SRR7361481	Magicicada septendecim	V	7	Magicicada_septendecim_egg_T5N3_4	egg	single egg	Magicicada_septendecim_egg_T5N3_4	etfD - Hodgkinia	Lineage abundance comparison
214	PRJNA475285	SAMN09453058	SRR7361506	Magicicada septendecim	V	7	Magicicada_septendecim_egg_T5N4_1	egg	single egg	Magicicada_septendecim_egg_T5N4_1	etfD - Hodgkinia	Lineage abundance comparison
215	PRJNA475285	SAMN09453058	SRR7361507	Magicicada septendecim	V	7	Magicicada_septendecim_egg_T5N4_2	egg	single egg	Magicicada_septendecim_egg_T5N4_2	etfD - Hodgkinia	Lineage abundance comparison
216	PRJNA475285	SAMN09453058	SRR7361508	Magicicada septendecim	V	7	Magicicada_septendecim_egg_T5N4_3	egg	single egg	Magicicada_septendecim_egg_T5N4_3	etfD - Hodgkinia	Lineage abundance comparison
217	PRJNA475285	SAMN09453058	SRR7361509	Magicicada septendecim	V	7	Magicicada_septendecim_egg_T5N4_4	egg	single egg	Magicicada_septendecim_egg_T5N4_4	etfD - Hodgkinia	Lineage abundance comparison
218	PRJNA475285	SAMN09453058	SRR7361510	Magicicada septendecim	V	7	Magicicada_septendecim_egg_T5N5_2	egg	single egg	Magicicada_septendecim_egg_T5N5_2	etfD - Hodgkinia	Lineage abundance comparison
219	PRJNA475285	SAMN09453058	SRR7361511	Magicicada septendecim	V	7	Magicicada_septendecim_egg_T5N5_3	egg	single egg	Magicicada_septendecim_egg_T5N5_3	etfD - Hodgkinia	Lineage abundance comparison
220	PRJNA475285	SAMN09453059	SRR7361512	Magicicada septendecim	V	7	Magicicada_septendecim_egg_T7N1_1	egg	single egg	Magicicada_septendecim_egg_T7N1_1	etfD - Hodgkinia	Lineage abundance comparison
221	PRJNA475285	SAMN09453059	SRR7361513	Magicicada septendecim	V	7	Magicicada_septendecim_egg_T7N1_2	egg	single egg	Magicicada_septendecim_egg_T7N1_2	etfD - Hodgkinia	Lineage abundance comparison
222	PRJNA475285	SAMN09453059	SRR7361504	Magicicada septendecim	V	7	Magicicada_septendecim_egg_T7N1_4	egg	single egg	Magicicada_septendecim_egg_T7N1_4	etfD - Hodgkinia	Lineage abundance comparison
223	PRJNA475285	SAMN09453059	SRR7361505	Magicicada septendecim	V	7	Magicicada_septendecim_egg_T7N2_1	egg	single egg	Magicicada_septendecim_egg_T7N2_1	etfD - Hodgkinia	Lineage abundance comparison
224	PRJNA475285	SAMN09453059	SRR7361492	Magicicada septendecim	V	7	Magicicada_septendecim_egg_T7N2_2	egg	single egg	Magicicada_septendecim_egg_T7N2_2	etfD - Hodgkinia	Lineage abundance comparison
225	PRJNA475285	SAMN09453059	SRR7361491	Magicicada septendecim	V	7	Magicicada_septendecim_egg_T7N2_3	egg	single egg	Magicicada_septendecim_egg_T7N2_3	etfD - Hodgkinia	Lineage abundance comparison
226	PRJNA475285	SAMN09453059	SRR7361490	Magicicada septendecim	V	7	Magicicada_septendecim_egg_T7N2_4	egg	single egg	Magicicada_septendecim_egg_T7N2_4	etfD - Hodgkinia	Lineage abundance comparison
227	PRJNA475285	SAMN09453059	SRR7361489	Magicicada septendecim	V	7	Magicicada_septendecim_egg_T7N3_1	egg	single egg	Magicicada_septendecim_egg_T7N3_1	etfD - Hodgkinia	Lineage abundance comparison
228	PRJNA475285	SAMN09453059	SRR7361488	Magicicada septendecim	V	7	Magicicada_septendecim_egg_T7N3_2	egg	single egg	Magicicada_septendecim_egg_T7N3_2	etfD - Hodgkinia	Lineage abundance comparison
229	PRJNA475285	SAMN09453059	SRR7361487	Magicicada septendecim	V	7	Magicicada_septendecim_egg_T7N3_3	egg	single egg	Magicicada_septendecim_egg_T7N3_3	etfD - Hodgkinia	Lineage abundance comparison
230	PRJNA475285	SAMN09453059	SRR7361486	Magicicada septendecim	V	7	Magicicada_septendecim_egg_T7N3_4	egg	single egg	Magicicada_septendecim_egg_T7N3_4	etfD - Hodgkinia	Lineage abundance comparison
231	PRJNA475285	SAMN09453059	SRR7361485	Magicicada septendecim	V	7	Magicicada_septendecim_egg_T7N4_1	egg	single egg	Magicicada_septendecim_egg_T7N4_1	etfD - Hodgkinia	Lineage abundance comparison
232	PRJNA475285	SAMN09453059	SRR7361484	Magicicada septendecim	V	7	Magicicada_septendecim_egg_T7N4_2	egg	single egg	Magicicada_septendecim_egg_T7N4_2	etfD - Hodgkinia	Lineage abundance comparison
233	PRJNA475285	SAMN09453059	SRR7361483	Magicicada septendecim	V	7	Magicicada_septendecim_egg_T7N4_3	egg	single egg	Magicicada_septendecim_egg_T7N4_3	etfD - Hodgkinia	Lineage abundance comparison
234	PRJNA475285	SAMN09453059	SRR7361532	Magicicada septendecim	V	7	Magicicada_septendecim_egg_T7N4_4	egg	single egg	Magicicada_septendecim_egg_T7N4_4	etfD - Hodgkinia	Lineage abundance comparison
235	PRJNA475285	SAMN09453060	SRR7361533	Magicicada septendecim	V	7	Magicicada_septendecim_egg_T8N1_1	egg	single egg	Magicicada_septendecim_egg_T8N1_1	etfD - Hodgkinia	Lineage abundance comparison
236	PRJNA475285	SAMN09453060	SRR7361530	Magicicada septendecim	V	7	Magicicada_septendecim_egg_T8N1_2	egg	single egg	Magicicada_septendecim_egg_T8N1_2	etfD - Hodgkinia	Lineage abundance comparison
237	PRJNA475285	SAMN09453060	SRR7361531	Magicicada septendecim	V	7	Magicicada_septendecim_egg_T8N1_3	egg	single egg	Magicicada_septendecim_egg_T8N1_3	etfD - Hodgkinia	Lineage abundance comparison
238	PRJNA475285	SAMN09453060	SRR7361528	Magicicada septendecim	V	7	Magicicada_septendecim_egg_T8N1_4	egg	single egg	Magicicada_septendecim_egg_T8N1_4	etfD - Hodgkinia	Lineage abundance comparison
239	PRJNA475285	SAMN09453060	SRR7361529	Magicicada septendecim	V	7	Magicicada_septendecim_egg_T8N1_5	egg	single egg	Magicicada_septendecim_egg_T8N1_5	etfD - Hodgkinia	Lineage abundance comparison
240	PRJNA475285	SAMN09453060	SRR7361526	Magicicada septendecim	V	7	Magicicada_septendecim_egg_T8N1_6	egg	single egg	Magicicada_septendecim_egg_T8N1_6	etfD - Hodgkinia	Lineage abundance comparison
241	PRJNA475285	SAMN09453060	SRR7361527	Magicicada septendecim	V	7	Magicicada_septendecim_egg_T8N1_7	egg	single egg	Magicicada_septendecim_egg_T8N1_7	etfD - Hodgkinia	Lineage abundance comparison
242	PRJNA475285	SAMN09453060	SRR7361524	Magicicada septendecim	V	7	Magicicada_septendecim_egg_T8N2_1	egg	single egg	Magicicada_septendecim_egg_T8N2_1	etfD - Hodgkinia	Lineage abundance comparison
243	PRJNA475285	SAMN09453060	SRR7361525	Magicicada septendecim	V	7	Magicicada_septendecim_egg_T8N2_2	egg	single egg	Magicicada_septendecim_egg_T8N2_2	etfD - Hodgkinia	Lineage abundance comparison
244	PRJNA475285	SAMN09453060	SRR7361541	Magicicada septendecim	V	7	Magicicada_septendecim_egg_T8N2_3	egg	single egg	Magicicada_septendecim_egg_T8N2_3	etfD - Hodgkinia	Lineage abundance comparison
245	PRJNA475285	SAMN09453060	SRR7361540	Magicicada septendecim	V	7	Magicicada_septendecim_egg_T8N2_4	egg	single egg	Magicicada_septendecim_egg_T8N2_4	etfD - Hodgkinia	Lineage abundance comparison
246	PRJNA475285	SAMN09453060	SRR7361543	Magicicada septendecim	V	7	Magicicada_septendecim_egg_T8N2_5	egg	single egg	Magicicada_septendecim_egg_T8N2_5	etfD - Hodgkinia	Lineage abundance comparison
247	PRJNA475285	SAMN09453060	SRR7361542	Magicicada septendecim	V	7	Magicicada_septendecim_egg_T8N2_6	egg	single egg	Magicicada_septendecim_egg_T8N2_6	etfD - Hodgkinia	Lineage abundance comparison
248	PRJNA475285	SAMN09453060	SRR7361537	Magicicada septendecim	V	7	Magicicada_septendecim_egg_T8N3_1	egg	single egg	Magicicada_septendecim_egg_T8N3_1	etfD - Hodgkinia	Lineage abundance comparison
249	PRJNA475285	SAMN09453060	SRR7361536	Magicicada septendecim	V	7	Magicicada_septendecim_egg_T8N3_2	egg	single egg	Magicicada_septendecim_egg_T8N3_2	etfD - Hodgkinia	Lineage abundance comparison
250	PRJNA475285	SAMN09453060	SRR7361539	Magicicada septendecim	V	7	Magicicada_septendecim_egg_T8N3_3	egg	single egg	Magicicada_septendecim_egg_T8N3_3	etfD - Hodgkinia	Lineage abundance comparison
251	PRJNA475285	SAMN09453060	SRR7361538	Magicicada septendecim	V	7	Magicicada_septendecim_egg_T8N3_4	egg	single egg	Magicicada_septendecim_egg_T8N3_4	etfD - Hodgkinia	Lineage abundance comparison
252	PRJNA475285	SAMN09453060	SRR7361535	Magicicada septendecim	V	7	Magicicada_septendecim_egg_T8N3_5	egg	single egg	Magicicada_septendecim_egg_T8N3_5	etfD - Hodgkinia	Lineage abundance comparison
253	PRJNA475285	SAMN09453060	SRR7361534	Magicicada septendecim	V	7	Magicicada_septendecim_egg_T8N3_6	egg	single egg	Magicicada_septendecim_egg_T8N3_6	etfD - Hodgkinia	Lineage abundance comparison
254	PRJNA475285	SAMN09453060	SRR7361493	Magicicada septendecim	V	7	Magicicada_septendecim_egg_T8N3_7	egg	single egg	Magicicada_septendecim_egg_T8N3_7	etfD - Hodgkinia	Lineage abundance comparison
255	PRJNA475285	SAMN09445607	SRR7360645	Tettigades limbata	NA	5	TETLON_egg_01	unlaid egg	single egg	TETLON_egg_01	rpoB - Hodgkinia	Lineage abundance comparison
256	PRJNA475285	SAMN09445607	SRR7360644	Tettigades limbata	NA	5	TETLON_egg_10	unlaid egg	single egg	TETLON_egg_10	rpoB - Hodgkinia	Lineage abundance comparison
257	PRJNA475285	SAMN09445607	SRR7360643	Tettigades limbata	NA	5	TETLON_egg_11	unlaid egg	single egg	TETLON_egg_11	rpoB - Hodgkinia	Lineage abundance comparison
258	PRJNA475285	SAMN09445607	SRR7360642	Tettigades limbata	NA	5	TETLON_egg_12	unlaid egg	single egg	TETLON_egg_12	rpoB - Hodgkinia	Lineage abundance comparison
259	PRJNA475285	SAMN09445607	SRR7360641	Tettigades limbata	NA	5	TETLON_egg_13	unlaid egg	single egg	TETLON_egg_13	rpoB - Hodgkinia	Lineage abundance comparison
260	PRJNA475285	SAMN09445607	SRR7360640	Tettigades limbata	NA	5	TETLON_egg_14	unlaid egg	single egg	TETLON_egg_14	rpoB - Hodgkinia	Lineage abundance comparison
261	PRJNA475285	SAMN09445607	SRR7360639	Tettigades limbata	NA	5	TETLON_egg_15	unlaid egg	single egg	TETLON_egg_15	rpoB - Hodgkinia	Lineage abundance comparison
262	PRJNA475285	SAMN09445607	SRR7360638	Tettigades limbata	NA	5	TETLON_egg_16	unlaid egg	single egg	TETLON_egg_16	rpoB - Hodgkinia	Lineage abundance comparison
263	PRJNA475285	SAMN09445607	SRR7360647	Tettigades limbata	NA	5	TETLON_egg_02	unlaid egg	single egg	TETLON_egg_02	rpoB - Hodgkinia	Lineage abundance comparison
264	PRJNA475285	SAMN09445607	SRR7360646	Tettigades limbata	NA	5	TETLON_egg_03	unlaid egg	single egg	TETLON_egg_03	rpoB - Hodgkinia	Lineage abundance comparison
265	PRJNA475285	SAMN09445607	SRR7360602	Tettigades limbata	NA	5	TETLON_egg_04	unlaid egg	single egg	TETLON_egg_04	rpoB - Hodgkinia	Lineage abundance comparison
266	PRJNA475285	SAMN09445607	SRR7360601	Tettigades limbata	NA	5	TETLON_egg_05	unlaid egg	single egg	TETLON_egg_05	rpoB - Hodgkinia	Lineage abundance comparison
267	PRJNA475285	SAMN09445607	SRR7360604	Tettigades limbata	NA	5	TETLON_egg_06	unlaid egg	single egg	TETLON_egg_06	rpoB - Hodgkinia	Lineage abundance comparison
268	PRJNA475285	SAMN09445607	SRR7360603	Tettigades limbata	NA	5	TETLON_egg_07	unlaid egg	single egg	TETLON_egg_07	rpoB - Hodgkinia	Lineage abundance comparison
269	PRJNA475285	SAMN09445607	SRR7360598	Tettigades limbata	NA	5	TETLON_egg_08	unlaid egg	single egg	TETLON_egg_08	rpoB - Hodgkinia	Lineage abundance comparison
270	PRJNA475285	SAMN09445607	SRR7360597	Tettigades limbata	NA	5	TETLON_egg_09	unlaid egg	single egg	TETLON_egg_09	rpoB - Hodgkinia	Lineage abundance comparison
271	PRJNA475285	SAMN09445608	SRR7360600	Tettigades limbata	NA	5	Tettigades_limbata_egg_460-1-1	egg	single egg	Tettigades_limbata_egg_460-1-1	rpoB - Hodgkinia	Lineage abundance comparison
272	PRJNA475285	SAMN09445608	SRR7360599	Tettigades limbata	NA	5	Tettigades_limbata_egg_460-1-3	egg	single egg	Tettigades_limbata_egg_460-1-3	rpoB - Hodgkinia	Lineage abundance comparison
273	PRJNA475285	SAMN09445608	SRR7360594	Tettigades limbata	NA	5	Tettigades_limbata_egg_460-1-4	egg	single egg	Tettigades_limbata_egg_460-1-4	rpoB - Hodgkinia	Lineage abundance comparison
274	PRJNA475285	SAMN09445608	SRR7360593	Tettigades limbata	NA	5	Tettigades_limbata_egg_460-1-5	egg	single egg	Tettigades_limbata_egg_460-1-5	rpoB - Hodgkinia	Lineage abundance comparison
275	PRJNA475285	SAMN09445608	SRR7360628	Tettigades limbata	NA	5	Tettigades_limbata_egg_460-1-6	egg	single egg	Tettigades_limbata_egg_460-1-6	rpoB - Hodgkinia	Lineage abundance comparison
276	PRJNA475285	SAMN09445608	SRR7360629	Tettigades limbata	NA	5	Tettigades_limbata_egg_460-1-7	egg	single egg	Tettigades_limbata_egg_460-1-7	rpoB - Hodgkinia	Lineage abundance comparison
277	PRJNA475285	SAMN09445608	SRR7360630	Tettigades limbata	NA	5	Tettigades_limbata_egg_460-1-8	egg	single egg	Tettigades_limbata_egg_460-1-8	rpoB - Hodgkinia	Lineage abundance comparison
278	PRJNA475285	SAMN09445609	SRR7360631	Tettigades limbata	NA	5	Tettigades_limbata_egg_461-1-1	egg	single egg	Tettigades_limbata_egg_461-1-1	rpoB - Hodgkinia	Lineage abundance comparison
279	PRJNA475285	SAMN09445609	SRR7360632	Tettigades limbata	NA	5	Tettigades_limbata_egg_461-1-2	egg	single egg	Tettigades_limbata_egg_461-1-2	rpoB - Hodgkinia	Lineage abundance comparison
280	PRJNA475285	SAMN09445609	SRR7360633	Tettigades limbata	NA	5	Tettigades_limbata_egg_461-1-3	egg	single egg	Tettigades_limbata_egg_461-1-3	rpoB - Hodgkinia	Lineage abundance comparison
281	PRJNA475285	SAMN09445609	SRR7360634	Tettigades limbata	NA	5	Tettigades_limbata_egg_461-1-4	egg	single egg	Tettigades_limbata_egg_461-1-4	rpoB - Hodgkinia	Lineage abundance comparison
282	PRJNA475285	SAMN09445609	SRR7360635	Tettigades limbata	NA	5	Tettigades_limbata_egg_461-1-5	egg	single egg	Tettigades_limbata_egg_461-1-5	rpoB - Hodgkinia	Lineage abundance comparison
283	PRJNA475285	SAMN09445609	SRR7360636	Tettigades limbata	NA	5	Tettigades_limbata_egg_461-1-6	egg	single egg	Tettigades_limbata_egg_461-1-6	rpoB - Hodgkinia	Lineage abundance comparison
284	PRJNA475285	SAMN09445609	SRR7360637	Tettigades limbata	NA	5	Tettigades_limbata_egg_461-1-7	egg	single egg	Tettigades_limbata_egg_461-1-7	rpoB - Hodgkinia	Lineage abundance comparison
285	PRJNA475285	SAMN09445609	SRR7360612	Tettigades limbata	NA	5	Tettigades_limbata_egg_461-1-8	egg	single egg	Tettigades_limbata_egg_461-1-8	rpoB - Hodgkinia	Lineage abundance comparison
286	PRJNA475285	SAMN09445610	SRR7360611	Tettigades limbata	NA	5	Tettigades_limbata_egg_461-2-1	egg	single egg	Tettigades_limbata_egg_461-2-1	rpoB - Hodgkinia	Lineage abundance comparison
287	PRJNA475285	SAMN09445610	SRR7360610	Tettigades limbata	NA	5	Tettigades_limbata_egg_461-2-2	egg	single egg	Tettigades_limbata_egg_461-2-2	rpoB - Hodgkinia	Lineage abundance comparison
288	PRJNA475285	SAMN09445610	SRR7360609	Tettigades limbata	NA	5	Tettigades_limbata_egg_461-2-4	egg	single egg	Tettigades_limbata_egg_461-2-4	rpoB - Hodgkinia	Lineage abundance comparison
289	PRJNA475285	SAMN09445610	SRR7360608	Tettigades limbata	NA	5	Tettigades_limbata_egg_461-2-5	egg	single egg	Tettigades_limbata_egg_461-2-5	rpoB - Hodgkinia	Lineage abundance comparison
290	PRJNA475285	SAMN09445610	SRR7360607	Tettigades limbata	NA	5	Tettigades_limbata_egg_461-2-6	egg	single egg	Tettigades_limbata_egg_461-2-6	rpoB - Hodgkinia	Lineage abundance comparison
291	PRJNA475285	SAMN09445610	SRR7360606	Tettigades limbata	NA	5	Tettigades_limbata_egg_461-2-7	egg	single egg	Tettigades_limbata_egg_461-2-7	rpoB - Hodgkinia	Lineage abundance comparison
292	PRJNA475285	SAMN09445610	SRR7360605	Tettigades limbata	NA	5	Tettigades_limbata_egg_461-2-8	egg	single egg	Tettigades_limbata_egg_461-2-8	rpoB - Hodgkinia	Lineage abundance comparison
293	PRJNA475285	SAMN09445611	SRR7360615	Tettigades limbata	NA	5	Tettigades_limbata_egg_461-3-1	egg	single egg	Tettigades_limbata_egg_461-3-1	rpoB - Hodgkinia	Lineage abundance comparison
294	PRJNA475285	SAMN09445611	SRR7360614	Tettigades limbata	NA	5	Tettigades_limbata_egg_461-3-3	egg	single egg	Tettigades_limbata_egg_461-3-3	rpoB - Hodgkinia	Lineage abundance comparison
295	PRJNA475285	SAMN09445611	SRR7360620	Tettigades limbata	NA	5	Tettigades_limbata_egg_461-3-4	egg	single egg	Tettigades_limbata_egg_461-3-4	rpoB - Hodgkinia	Lineage abundance comparison
296	PRJNA475285	SAMN09445611	SRR7360621	Tettigades limbata	NA	5	Tettigades_limbata_egg_461-3-6	egg	single egg	Tettigades_limbata_egg_461-3-6	rpoB - Hodgkinia	Lineage abundance comparison
297	PRJNA475285	SAMN09445611	SRR7360618	Tettigades limbata	NA	5	Tettigades_limbata_egg_461-3-7	egg	single egg	Tettigades_limbata_egg_461-3-7	rpoB - Hodgkinia	Lineage abundance comparison
298	PRJNA475285	SAMN09445611	SRR7360619	Tettigades limbata	NA	5	Tettigades_limbata_egg_461-3-8	egg	single egg	Tettigades_limbata_egg_461-3-8	rpoB - Hodgkinia	Lineage abundance comparison
299	PRJNA475285	SAMN09445612	SRR7360624	Tettigades limbata	NA	5	Tettigades_limbata_egg_464-1-1	egg	single egg	Tettigades_limbata_egg_464-1-1	rpoB - Hodgkinia	Lineage abundance comparison
300	PRJNA475285	SAMN09445612	SRR7360625	Tettigades limbata	NA	5	Tettigades_limbata_egg_464-1-2	egg	single egg	Tettigades_limbata_egg_464-1-2	rpoB - Hodgkinia	Lineage abundance comparison
301	PRJNA475285	SAMN09445612	SRR7360622	Tettigades limbata	NA	5	Tettigades_limbata_egg_464-1-3	egg	single egg	Tettigades_limbata_egg_464-1-3	rpoB - Hodgkinia	Lineage abundance comparison
302	PRJNA475285	SAMN09445612	SRR7360623	Tettigades limbata	NA	5	Tettigades_limbata_egg_464-1-4	egg	single egg	Tettigades_limbata_egg_464-1-4	rpoB - Hodgkinia	Lineage abundance comparison
303	PRJNA475285	SAMN09445612	SRR7360626	Tettigades limbata	NA	5	Tettigades_limbata_egg_464-1-5	egg	single egg	Tettigades_limbata_egg_464-1-5	rpoB - Hodgkinia	Lineage abundance comparison
304	PRJNA475285	SAMN09445612	SRR7360627	Tettigades limbata	NA	5	Tettigades_limbata_egg_464-1-6	egg	single egg	Tettigades_limbata_egg_464-1-6	rpoB - Hodgkinia	Lineage abundance comparison
305	PRJNA475285	SAMN09445612	SRR7360590	Tettigades limbata	NA	5	Tettigades_limbata_egg_464-1-7	egg	single egg	Tettigades_limbata_egg_464-1-7	rpoB - Hodgkinia	Lineage abundance comparison
306	PRJNA475285	SAMN09445613	SRR7360589	Tettigades limbata	NA	5	Tettigades_limbata_egg_465-3-1	egg	single egg	Tettigades_limbata_egg_465-3-1	rpoB - Hodgkinia	Lineage abundance comparison
307	PRJNA475285	SAMN09445613	SRR7360592	Tettigades limbata	NA	5	Tettigades_limbata_egg_465-3-2	egg	single egg	Tettigades_limbata_egg_465-3-2	rpoB - Hodgkinia	Lineage abundance comparison
308	PRJNA475285	SAMN09445613	SRR7360591	Tettigades limbata	NA	5	Tettigades_limbata_egg_465-3-3	egg	single egg	Tettigades_limbata_egg_465-3-3	rpoB - Hodgkinia	Lineage abundance comparison
309	PRJNA475285	SAMN09445613	SRR7360616	Tettigades limbata	NA	5	Tettigades_limbata_egg_465-3-4	egg	single egg	Tettigades_limbata_egg_465-3-4	rpoB - Hodgkinia	Lineage abundance comparison
310	PRJNA475285	SAMN09445613	SRR7360613	Tettigades limbata	NA	5	Tettigades_limbata_egg_465-3-5	egg	single egg	Tettigades_limbata_egg_465-3-5	rpoB - Hodgkinia	Lineage abundance comparison
311	PRJNA475285	SAMN09445613	SRR7360596	Tettigades limbata	NA	5	Tettigades_limbata_egg_465-3-6	egg	single egg	Tettigades_limbata_egg_465-3-6	rpoB - Hodgkinia	Lineage abundance comparison
312	PRJNA475285	SAMN09445613	SRR7360595	Tettigades limbata	NA	5	Tettigades_limbata_egg_465-3-7	egg	single egg	Tettigades_limbata_egg_465-3-7	rpoB - Hodgkinia	Lineage abundance comparison
313	PRJNA475285	SAMN09445613	SRR7360617	Tettigades limbata	NA	5	Tettigades_limbata_egg_465-3-8	egg	single egg	Tettigades_limbata_egg_465-3-8	rpoB - Hodgkinia	Lineage abundance comparison
314	PRJNA475287	SAMN09442724	SRR7400820	Magicicada septendecim	V	7	Msep_brood_V_F51	adult female	bacteriome	Msep_brood_V_F51	etfD - Hodgkinia	Lineage abundance comparison, Magicicada brood survey
315	PRJNA475287	SAMN09442724	SRR7400819	Magicicada septendecim	V	7	Msep_brood_V_F52	adult female	bacteriome	Msep_brood_V_F52	etfD - Hodgkinia	Lineage abundance comparison, Magicicada brood survey
316	PRJNA475287	SAMN09442724	SRR7400822	Magicicada septendecim	V	7	Msep_brood_V_F53	adult female	bacteriome	Msep_brood_V_F53	etfD - Hodgkinia	Lineage abundance comparison, Magicicada brood survey
317	PRJNA475287	SAMN09442724	SRR7400821	Magicicada septendecim	V	7	Msep_brood_V_F54	adult female	bacteriome	Msep_brood_V_F54	etfD - Hodgkinia	Lineage abundance comparison, Magicicada brood survey
318	PRJNA475287	SAMN09442724	SRR7400816	Magicicada septendecim	V	7	Msep_brood_V_F56	adult female	bacteriome	Msep_brood_V_F56	etfD - Hodgkinia	Lineage abundance comparison, Magicicada brood survey
319	PRJNA475287	SAMN09442724	SRR7400815	Magicicada septendecim	V	7	Msep_brood_V_F57	adult female	bacteriome	Msep_brood_V_F57	etfD - Hodgkinia	Lineage abundance comparison, Magicicada brood survey
320	PRJNA475287	SAMN09442724	SRR7400818	Magicicada septendecim	V	7	Msep_brood_V_F58	adult female	bacteriome	Msep_brood_V_F58	etfD - Hodgkinia	Lineage abundance comparison, Magicicada brood survey
321	PRJNA475287	SAMN09442724	SRR7400817	Magicicada septendecim	V	7	Msep_brood_V_F59	adult female	bacteriome	Msep_brood_V_F59	etfD - Hodgkinia	Lineage abundance comparison, Magicicada brood survey
322	PRJNA475287	SAMN09442724	SRR7400814	Magicicada septendecim	V	7	Msep_brood_V_F60	adult female	bacteriome	Msep_brood_V_F60	etfD - Hodgkinia	Lineage abundance comparison, Magicicada brood survey
323	PRJNA475287	SAMN09442724	SRR7400813	Magicicada septendecim	V	7	Msep_brood_V_F61	adult female	bacteriome	Msep_brood_V_F61	etfD - Hodgkinia	Lineage abundance comparison, Magicicada brood survey
324	PRJNA475287	SAMN09442724	SRR7400862	Magicicada septendecim	V	7	Msep_brood_V_F62	adult female	bacteriome	Msep_brood_V_F62	etfD - Hodgkinia	Lineage abundance comparison, Magicicada brood survey
325	PRJNA475287	SAMN09442724	SRR7400861	Magicicada septendecim	V	7	Msep_brood_V_F63	adult female	bacteriome	Msep_brood_V_F63	etfD - Hodgkinia	Lineage abundance comparison, Magicicada brood survey
326	PRJNA475287	SAMN09442724	SRR7400860	Magicicada septendecim	V	7	Msep_brood_V_F64	adult female	bacteriome	Msep_brood_V_F64	etfD - Hodgkinia	Lineage abundance comparison, Magicicada brood survey
327	PRJNA475287	SAMN09442724	SRR7400859	Magicicada septendecim	V	7	Msep_brood_V_F65	adult female	bacteriome	Msep_brood_V_F65	etfD - Hodgkinia	Lineage abundance comparison, Magicicada brood survey
328	PRJNA475287	SAMN09442724	SRR7400858	Magicicada septendecim	V	7	Msep_brood_V_F66	adult female	bacteriome	Msep_brood_V_F66	etfD - Hodgkinia	Lineage abundance comparison, Magicicada brood survey
329	PRJNA475287	SAMN09442724	SRR7400857	Magicicada septendecim	V	7	Msep_brood_V_F67	adult female	bacteriome	Msep_brood_V_F67	etfD - Hodgkinia	Lineage abundance comparison, Magicicada brood survey
330	PRJNA475287	SAMN09442724	SRR7400856	Magicicada septendecim	V	7	Msep_brood_V_F68	adult female	bacteriome	Msep_brood_V_F68	etfD - Hodgkinia	Lineage abundance comparison, Magicicada brood survey
331	PRJNA475287	SAMN09442724	SRR7400855	Magicicada septendecim	V	7	Msep_brood_V_F69	adult female	bacteriome	Msep_brood_V_F69	etfD - Hodgkinia	Lineage abundance comparison, Magicicada brood survey
332	PRJNA475287	SAMN09442724	SRR7400854	Magicicada septendecim	V	7	Msep_brood_V_F70	adult female	bacteriome	Msep_brood_V_F70	etfD - Hodgkinia	Lineage abundance comparison, Magicicada brood survey
333	PRJNA475287	SAMN09442724	SRR7400853	Magicicada septendecim	V	7	Msep_brood_V_F71	adult female	bacteriome	Msep_brood_V_F71	etfD - Hodgkinia	Lineage abundance comparison, Magicicada brood survey
334	PRJNA475287	SAMN09442724	SRR7400901	Magicicada septendecim	V	7	Msep_brood_V_M1	adult male	bacteriome	Msep_brood_V_M1	etfD - Hodgkinia	Lineage abundance comparison, Magicicada brood survey
335	PRJNA475287	SAMN09442724	SRR7400902	Magicicada septendecim	V	7	Msep_brood_V_M10	adult male	bacteriome	Msep_brood_V_M10	etfD - Hodgkinia	Lineage abundance comparison, Magicicada brood survey
336	PRJNA475287	SAMN09442724	SRR7400899	Magicicada septendecim	V	7	Msep_brood_V_M11	adult male	bacteriome	Msep_brood_V_M11	etfD - Hodgkinia	Lineage abundance comparison, Magicicada brood survey
337	PRJNA475287	SAMN09442724	SRR7400900	Magicicada septendecim	V	7	Msep_brood_V_M12	adult male	bacteriome	Msep_brood_V_M12	etfD - Hodgkinia	Lineage abundance comparison, Magicicada brood survey
338	PRJNA475287	SAMN09442724	SRR7400897	Magicicada septendecim	V	7	Msep_brood_V_M13	adult male	bacteriome	Msep_brood_V_M13	etfD - Hodgkinia	Lineage abundance comparison, Magicicada brood survey
339	PRJNA475287	SAMN09442724	SRR7400898	Magicicada septendecim	V	7	Msep_brood_V_M14	adult male	bacteriome	Msep_brood_V_M14	etfD - Hodgkinia	Lineage abundance comparison, Magicicada brood survey
340	PRJNA475287	SAMN09442724	SRR7400895	Magicicada septendecim	V	7	Msep_brood_V_M15	adult male	bacteriome	Msep_brood_V_M15	etfD - Hodgkinia	Lineage abundance comparison, Magicicada brood survey
341	PRJNA475287	SAMN09442724	SRR7400896	Magicicada septendecim	V	7	Msep_brood_V_M16	adult male	bacteriome	Msep_brood_V_M16	etfD - Hodgkinia	Lineage abundance comparison, Magicicada brood survey
342	PRJNA475287	SAMN09442724	SRR7400903	Magicicada septendecim	V	7	Msep_brood_V_M17	adult male	bacteriome	Msep_brood_V_M17	etfD - Hodgkinia	Lineage abundance comparison, Magicicada brood survey
343	PRJNA475287	SAMN09442724	SRR7400904	Magicicada septendecim	V	7	Msep_brood_V_M18	adult male	bacteriome	Msep_brood_V_M18	etfD - Hodgkinia	Lineage abundance comparison, Magicicada brood survey
344	PRJNA475287	SAMN09442724	SRR7400888	Magicicada septendecim	V	7	Msep_brood_V_M20	adult male	bacteriome	Msep_brood_V_M20	etfD - Hodgkinia	Lineage abundance comparison, Magicicada brood survey
345	PRJNA475287	SAMN09442724	SRR7400887	Magicicada septendecim	V	7	Msep_brood_V_M21	adult male	bacteriome	Msep_brood_V_M21	etfD - Hodgkinia	Lineage abundance comparison, Magicicada brood survey
346	PRJNA475287	SAMN09442724	SRR7400890	Magicicada septendecim	V	7	Msep_brood_V_M23	adult male	bacteriome	Msep_brood_V_M23	etfD - Hodgkinia	Lineage abundance comparison, Magicicada brood survey
347	PRJNA475287	SAMN09442724	SRR7400889	Magicicada septendecim	V	7	Msep_brood_V_M24	adult male	bacteriome	Msep_brood_V_M24	etfD - Hodgkinia	Lineage abundance comparison, Magicicada brood survey
348	PRJNA475287	SAMN09442724	SRR7400884	Magicicada septendecim	V	7	Msep_brood_V_M3	adult male	bacteriome	Msep_brood_V_M3	etfD - Hodgkinia	Lineage abundance comparison, Magicicada brood survey
349	PRJNA475287	SAMN09442724	SRR7400883	Magicicada septendecim	V	7	Msep_brood_V_M4	adult male	bacteriome	Msep_brood_V_M4	etfD - Hodgkinia	Lineage abundance comparison, Magicicada brood survey
350	PRJNA475287	SAMN09442724	SRR7400886	Magicicada septendecim	V	7	Msep_brood_V_M6	adult male	bacteriome	Msep_brood_V_M6	etfD - Hodgkinia	Lineage abundance comparison, Magicicada brood survey
351	PRJNA475287	SAMN09442724	SRR7400885	Magicicada septendecim	V	7	Msep_brood_V_M7	adult male	bacteriome	Msep_brood_V_M7	etfD - Hodgkinia	Lineage abundance comparison, Magicicada brood survey
352	PRJNA475287	SAMN09442724	SRR7400892	Magicicada septendecim	V	7	Msep_brood_V_M8	adult male	bacteriome	Msep_brood_V_M8	etfD - Hodgkinia	Lineage abundance comparison, Magicicada brood survey
353	PRJNA475287	SAMN09442724	SRR7400891	Magicicada septendecim	V	7	Msep_brood_V_M9	adult male	bacteriome	Msep_brood_V_M9	etfD - Hodgkinia	Lineage abundance comparison, Magicicada brood survey
354	PRJNA475287	SAMN09442730	SRR7400809	Magicicada septendecim	X	18	Msep_brood_X_b10_F10	adult female	bacteriome	Msep_brood_X_b10_F10	etfD - Hodgkinia	Magicicada brood survey
355	PRJNA475287	SAMN09442730	SRR7400810	Magicicada septendecim	X	18	Msep_brood_X_b10_F11	adult female	bacteriome	Msep_brood_X_b10_F11	etfD - Hodgkinia	Magicicada brood survey
356	PRJNA475287	SAMN09442730	SRR7400811	Magicicada septendecim	X	18	Msep_brood_X_b10_F12	adult female	bacteriome	Msep_brood_X_b10_F12	etfD - Hodgkinia	Magicicada brood survey
357	PRJNA475287	SAMN09442730	SRR7400812	Magicicada septendecim	X	18	Msep_brood_X_b10_4_M18	adult male	bacteriome	Msep_brood_X_b10_4_M18	etfD - Hodgkinia	Magicicada brood survey
358	PRJNA475287	SAMN09442731	SRR7400805	Magicicada septendecim	XIII	19	Msep_brood_XIII_b13_4_M4	adult male	bacteriome	Msep_brood_XIII_b13_4_M4	etfD - Hodgkinia	Magicicada brood survey
359	PRJNA475287	SAMN09442731	SRR7400806	Magicicada septendecim	XIII	19	Msep_brood_XIII_b13_4_M5	adult male	bacteriome	Msep_brood_XIII_b13_4_M5	etfD - Hodgkinia	Magicicada brood survey
360	PRJNA475287	SAMN09442731	SRR7400807	Magicicada septendecim	XIII	19	Msep_brood_XIII_b13_4_M6	adult male	bacteriome	Msep_brood_XIII_b13_4_M6	etfD - Hodgkinia	Magicicada brood survey
361	PRJNA475287	SAMN09442732	SRR7400808	Magicicada septendecim	XIV-NC	20	Msep_brood_XIV-NC_b14_F25	adult female	bacteriome	Msep_brood_XIV-NC_b14_F25	etfD - Hodgkinia	Magicicada brood survey
362	PRJNA475287	SAMN09442732	SRR7400803	Magicicada septendecim	XIV-NC	20	Msep_brood_XIV-NC_b14_4_M38	adult male	bacteriome	Msep_brood_XIV-NC_b14_4_M38	etfD - Hodgkinia	Magicicada brood survey
363	PRJNA475287	SAMN09442732	SRR7400804	Magicicada septendecim	XIV-NC	20	Msep_brood_XIV-NC_b14_4_M39	adult male	bacteriome	Msep_brood_XIV-NC_b14_4_M39	etfD - Hodgkinia	Magicicada brood survey
364	PRJNA475287	SAMN09442734	SRR7400908	Magicicada septendecim	XIV-KY	21	Msep_brood_XIV-KY_b14o_F26	adult female	bacteriome	Msep_brood_XIV-KY_b14o_F26	etfD - Hodgkinia	Magicicada brood survey
365	PRJNA475287	SAMN09442734	SRR7400907	Magicicada septendecim	XIV-KY	21	Msep_brood_XIV-KY_b14o_F27	adult female	bacteriome	Msep_brood_XIV-KY_b14o_F27	etfD - Hodgkinia	Magicicada brood survey
366	PRJNA475287	SAMN09442734	SRR7400906	Magicicada septendecim	XIV-KY	21	Msep_brood_XIV-KY_b14o_F28	adult female	bacteriome	Msep_brood_XIV-KY_b14o_F28	etfD - Hodgkinia	Magicicada brood survey
367	PRJNA475287	SAMN09442734	SRR7400905	Magicicada septendecim	XIV-KY	21	Msep_brood_XIV-KY_b14o_F29	adult female	bacteriome	Msep_brood_XIV-KY_b14o_F29	etfD - Hodgkinia	Magicicada brood survey
368	PRJNA475287	SAMN09442734	SRR7400912	Magicicada septendecim	XIV-KY	21	Msep_brood_XIV-KY_b14o_F30	adult female	bacteriome	Msep_brood_XIV-KY_b14o_F30	etfD - Hodgkinia	Magicicada brood survey
369	PRJNA475287	SAMN09442719	SRR7400911	Magicicada septendecim	II	8	Msep_brood_II_b2_F16A	adult female	bacteriome	Msep_brood_II_b2_F16A	etfD - Hodgkinia	Magicicada brood survey
370	PRJNA475287	SAMN09442720	SRR7400910	Magicicada septendecim	III	9	Msep_brood_III_b3_F20	adult female	bacteriome	Msep_brood_III_b3_F20	etfD - Hodgkinia	Magicicada brood survey
371	PRJNA475287	SAMN09442720	SRR7400909	Magicicada septendecim	III	9	Msep_brood_III_b3_4_M21	adult male	bacteriome	Msep_brood_III_b3_4_M21	etfD - Hodgkinia	Magicicada brood survey
372	PRJNA475287	SAMN09442721	SRR7400914	Magicicada septendecim	IV	10	Msep_brood_IV_b4_4_M10	adult male	bacteriome	Msep_brood_IV_b4_4_M10	etfD - Hodgkinia	Magicicada brood survey
373	PRJNA475287	SAMN09442721	SRR7400913	Magicicada septendecim	IV	10	Msep_brood_IV_b4_4_M11	adult male	bacteriome	Msep_brood_IV_b4_4_M11	etfD - Hodgkinia	Magicicada brood survey
374	PRJNA475287	SAMN09442721	SRR7400837	Magicicada septendecim	IV	10	Msep_brood_IV_b4_4_M12	adult male	bacteriome	Msep_brood_IV_b4_4_M12	etfD - Hodgkinia	Magicicada brood survey
375	PRJNA475287	SAMN09442721	SRR7400838	Magicicada septendecim	IV	10	Msep_brood_IV_b4_4_M7	adult male	bacteriome	Msep_brood_IV_b4_4_M7	etfD - Hodgkinia	Magicicada brood survey
376	PRJNA475287	SAMN09442721	SRR7400835	Magicicada septendecim	IV	10	Msep_brood_IV_b4_4_M8	adult male	bacteriome	Msep_brood_IV_b4_4_M8	etfD - Hodgkinia	Magicicada brood survey
377	PRJNA475287	SAMN09442721	SRR7400836	Magicicada septendecim	IV	10	Msep_brood_IV_b4_4_M9	adult male	bacteriome	Msep_brood_IV_b4_4_M9	etfD - Hodgkinia	Magicicada brood survey
378	PRJNA475287	SAMN09442725	SRR7400841	Magicicada septendecim	VI-CO	11	Msep_brood_VI-CO_b6_F1	adult female	bacteriome	Msep_brood_VI-CO_b6_F1	etfD - Hodgkinia	Magicicada brood survey
379	PRJNA475287	SAMN09442725	SRR7400842	Magicicada septendecim	VI-CO	11	Msep_brood_VI-CO_b6_F2	adult female	bacteriome	Msep_brood_VI-CO_b6_F2	etfD - Hodgkinia	Magicicada brood survey
380	PRJNA475287	SAMN09442725	SRR7400839	Magicicada septendecim	VI-CO	11	Msep_brood_VI-CO_b6_F3	adult female	bacteriome	Msep_brood_VI-CO_b6_F3	etfD - Hodgkinia	Magicicada brood survey
381	PRJNA475287	SAMN09442725	SRR7400840	Magicicada septendecim	VI-CO	11	Msep_brood_VI-CO_b6_F4	adult female	bacteriome	Msep_brood_VI-CO_b6_F4	etfD - Hodgkinia	Magicicada brood survey
382	PRJNA475287	SAMN09442725	SRR7400833	Magicicada septendecim	VI-CO	11	Msep_brood_VI-CO_b6_4_M1	adult male	bacteriome	Msep_brood_VI-CO_b6_4_M1	etfD - Hodgkinia	Magicicada brood survey
383	PRJNA475287	SAMN09442725	SRR7400834	Magicicada septendecim	VI-CO	11	Msep_brood_VI-CO_b6_4_M2	adult male	bacteriome	Msep_brood_VI-CO_b6_4_M2	etfD - Hodgkinia	Magicicada brood survey
384	PRJNA475287	SAMN09442725	SRR7400826	Magicicada septendecim	VI-CO	11	Msep_brood_VI-CO_b6_4_M3	adult male	bacteriome	Msep_brood_VI-CO_b6_4_M3	etfD - Hodgkinia	Magicicada brood survey
385	PRJNA475287	SAMN09442726	SRR7400825	Magicicada septendecim	VI-NC	12	Msep_brood_VI-NC_b6o_F13	adult female	bacteriome	Msep_brood_VI-NC_b6o_F13	etfD - Hodgkinia	Magicicada brood survey
386	PRJNA475287	SAMN09442726	SRR7400828	Magicicada septendecim	VI-NC	12	Msep_brood_VI-NC_b6o_F14	adult female	bacteriome	Msep_brood_VI-NC_b6o_F14	etfD - Hodgkinia	Magicicada brood survey
387	PRJNA475287	SAMN09442726	SRR7400827	Magicicada septendecim	VI-NC	12	Msep_brood_VI-NC_b6o_F15	adult female	bacteriome	Msep_brood_VI-NC_b6o_F15	etfD - Hodgkinia	Magicicada brood survey
388	PRJNA475287	SAMN09442726	SRR7400830	Magicicada septendecim	VI-NC	12	Msep_brood_VI-NC_b6o_F16	adult female	bacteriome	Msep_brood_VI-NC_b6o_F16	etfD - Hodgkinia	Magicicada brood survey
389	PRJNA475287	SAMN09442726	SRR7400829	Magicicada septendecim	VI-NC	12	Msep_brood_VI-NC_b6o_4_M20	adult male	bacteriome	Msep_brood_VI-NC_b6o_4_M20	etfD - Hodgkinia	Magicicada brood survey
390	PRJNA475287	SAMN09442727	SRR7400832	Magicicada septendecim	VII-2001	13	Msep_brood_VII-2001_b7_F21	adult female	bacteriome	Msep_brood_VII-2001_b7_F21	etfD - Hodgkinia	Magicicada brood survey
391	PRJNA475287	SAMN09442727	SRR7400831	Magicicada septendecim	VII-2001	13	Msep_brood_VII-2001_b7_F22	adult female	bacteriome	Msep_brood_VII-2001_b7_F22	etfD - Hodgkinia	Magicicada brood survey
392	PRJNA475287	SAMN09442727	SRR7400824	Magicicada septendecim	VII-2001	13	Msep_brood_VII-2001_b7_F23	adult female	bacteriome	Msep_brood_VII-2001_b7_F23	etfD - Hodgkinia	Magicicada brood survey
393	PRJNA475287	SAMN09442727	SRR7400823	Magicicada septendecim	VII-2001	13	Msep_brood_VII-2001_b7_F24	adult female	bacteriome	Msep_brood_VII-2001_b7_F24	etfD - Hodgkinia	Magicicada brood survey
394	PRJNA475287	SAMN09442727	SRR7400863	Magicicada septendecim	VII-2001	13	Msep_brood_VII-2001_b7_4_M33	adult male	bacteriome	Msep_brood_VII-2001_b7_4_M33	etfD - Hodgkinia	Magicicada brood survey
395	PRJNA475287	SAMN09442727	SRR7400864	Magicicada septendecim	VII-2001	13	Msep_brood_VII-2001_b7_4_M34	adult male	bacteriome	Msep_brood_VII-2001_b7_4_M34	etfD - Hodgkinia	Magicicada brood survey
396	PRJNA475287	SAMN09442727	SRR7400865	Magicicada septendecim	VII-2001	13	Msep_brood_VII-2001_b7_4_M35	adult male	bacteriome	Msep_brood_VII-2001_b7_4_M35	etfD - Hodgkinia	Magicicada brood survey
397	PRJNA475287	SAMN09442727	SRR7400866	Magicicada septendecim	VII-2001	13	Msep_brood_VII-2001_b7_4_M36	adult male	bacteriome	Msep_brood_VII-2001_b7_4_M36	etfD - Hodgkinia	Magicicada brood survey
398	PRJNA475287	SAMN09442728	SRR7400867	Magicicada septendecim	VII-1984	14	Msep_brood_VII-1984_b7o_4_M25	adult male	bacteriome	Msep_brood_VII-1984_b7o_4_M25	etfD - Hodgkinia	Magicicada brood survey
399	PRJNA475287	SAMN09442728	SRR7400868	Magicicada septendecim	VII-1984	14	Msep_brood_VII-1984_b7o_4_M26	adult male	bacteriome	Msep_brood_VII-1984_b7o_4_M26	etfD - Hodgkinia	Magicicada brood survey
400	PRJNA475287	SAMN09442728	SRR7400869	Magicicada septendecim	VII-1984	14	Msep_brood_VII-1984_b7o_4_M27	adult male	bacteriome	Msep_brood_VII-1984_b7o_4_M27	etfD - Hodgkinia	Magicicada brood survey
401	PRJNA475287	SAMN09442728	SRR7400870	Magicicada septendecim	VII-1984	14	Msep_brood_VII-1984_b7o_4_M28	adult male	bacteriome	Msep_brood_VII-1984_b7o_4_M28	etfD - Hodgkinia	Magicicada brood survey
402	PRJNA475287	SAMN09442728	SRR7400871	Magicicada septendecim	VII-1984	14	Msep_brood_VII-1984_b7o_4_M29	adult male	bacteriome	Msep_brood_VII-1984_b7o_4_M29	etfD - Hodgkinia	Magicicada brood survey
403	PRJNA475287	SAMN09442728	SRR7400872	Magicicada septendecim	VII-1984	14	Msep_brood_VII-1984_b7o_4_M31	adult male	bacteriome	Msep_brood_VII-1984_b7o_4_M31	etfD - Hodgkinia	Magicicada brood survey
404	PRJNA475287	SAMN09442728	SRR7400850	Magicicada septendecim	VII-1984	14	Msep_brood_VII-1984_b7o_4_M32	adult male	bacteriome	Msep_brood_VII-1984_b7o_4_M32	etfD - Hodgkinia	Magicicada brood survey
405	PRJNA475287	SAMN09442729	SRR7400849	Magicicada septendecim	VIII	15	Msep_brood_VIII_b8_4_M13	adult male	bacteriome	Msep_brood_VIII_b8_4_M13	etfD - Hodgkinia	Magicicada brood survey
406	PRJNA475287	SAMN09442729	SRR7400848	Magicicada septendecim	VIII	15	Msep_brood_VIII_b8_4_M14	adult male	bacteriome	Msep_brood_VIII_b8_4_M14	etfD - Hodgkinia	Magicicada brood survey
407	PRJNA475287	SAMN09442729	SRR7400847	Magicicada septendecim	VIII	15	Msep_brood_VIII_b8_4_M15	adult male	bacteriome	Msep_brood_VIII_b8_4_M15	etfD - Hodgkinia	Magicicada brood survey
408	PRJNA475287	SAMN09442729	SRR7400846	Magicicada septendecim	VIII	15	Msep_brood_VIII_b8_4_M16	adult male	bacteriome	Msep_brood_VIII_b8_4_M16	etfD - Hodgkinia	Magicicada brood survey
409	PRJNA475287	SAMN09442722	SRR7400845	Magicicada septendecim	IX-NC	16	Msep_brood_IX-NC_b9_F35	adult female	bacteriome	Msep_brood_IX-NC_b9_F35	etfD - Hodgkinia	Magicicada brood survey
410	PRJNA475287	SAMN09442722	SRR7400844	Magicicada septendecim	IX-NC	16	Msep_brood_IX-NC_b9_F36	adult female	bacteriome	Msep_brood_IX-NC_b9_F36	etfD - Hodgkinia	Magicicada brood survey
411	PRJNA475287	SAMN09442722	SRR7400843	Magicicada septendecim	IX-NC	16	Msep_brood_IX-NC_b9_F37	adult female	bacteriome	Msep_brood_IX-NC_b9_F37	etfD - Hodgkinia	Magicicada brood survey
412	PRJNA475287	SAMN09442722	SRR7400852	Magicicada septendecim	IX-NC	16	Msep_brood_IX-NC_b9_F38	adult female	bacteriome	Msep_brood_IX-NC_b9_F38	etfD - Hodgkinia	Magicicada brood survey
413	PRJNA475287	SAMN09442722	SRR7400851	Magicicada septendecim	IX-NC	16	Msep_brood_IX-NC_b9_F39	adult female	bacteriome	Msep_brood_IX-NC_b9_F39	etfD - Hodgkinia	Magicicada brood survey
414	PRJNA475287	SAMN09442722	SRR7400879	Magicicada septendecim	IX-NC	16	Msep_brood_IX-NC_b9_F40	adult female	bacteriome	Msep_brood_IX-NC_b9_F40	etfD - Hodgkinia	Magicicada brood survey
415	PRJNA475287	SAMN09442722	SRR7400880	Magicicada septendecim	IX-NC	16	Msep_brood_IX-NC_b9_F41	adult female	bacteriome	Msep_brood_IX-NC_b9_F41	etfD - Hodgkinia	Magicicada brood survey
416	PRJNA475287	SAMN09442722	SRR7400877	Magicicada septendecim	IX-NC	16	Msep_brood_IX-NC_b9_F42	adult female	bacteriome	Msep_brood_IX-NC_b9_F42	etfD - Hodgkinia	Magicicada brood survey
417	PRJNA475287	SAMN09442722	SRR7400878	Magicicada septendecim	IX-NC	16	Msep_brood_IX-NC_b9_F43	adult female	bacteriome	Msep_brood_IX-NC_b9_F43	etfD - Hodgkinia	Magicicada brood survey
418	PRJNA475287	SAMN09442722	SRR7400875	Magicicada septendecim	IX-NC	16	Msep_brood_IX-NC_b9_4_M44	adult male	bacteriome	Msep_brood_IX-NC_b9_4_M44	etfD - Hodgkinia	Magicicada brood survey
419	PRJNA475287	SAMN09442723	SRR7400876	Magicicada septendecim	IX-VA	17	Msep_brood_IX-VA_b9o_F31	adult female	bacteriome	Msep_brood_IX-VA_b9o_F31	etfD - Hodgkinia	Magicicada brood survey
420	PRJNA475287	SAMN09442723	SRR7400873	Magicicada septendecim	IX-VA	17	Msep_brood_IX-VA_b9o_F32	adult female	bacteriome	Msep_brood_IX-VA_b9o_F32	etfD - Hodgkinia	Magicicada brood survey
421	PRJNA475287	SAMN09442723	SRR7400874	Magicicada septendecim	IX-VA	17	Msep_brood_IX-VA_b9o_F33	adult female	bacteriome	Msep_brood_IX-VA_b9o_F33	etfD - Hodgkinia	Magicicada brood survey
422	PRJNA475287	SAMN09442723	SRR7400881	Magicicada septendecim	IX-VA	17	Msep_brood_IX-VA_b9o_F34	adult female	bacteriome	Msep_brood_IX-VA_b9o_F34	etfD - Hodgkinia	Magicicada brood survey
423	PRJNA475287	SAMN09442723	SRR7400882	Magicicada septendecim	IX-VA	17	Msep_brood_IX-VA_b9o_4_M40	adult male	bacteriome	Msep_brood_IX-VA_b9o_4_M40	etfD - Hodgkinia	Magicicada brood survey
424	PRJNA475287	SAMN09442723	SRR7400894	Magicicada septendecim	IX-VA	17	Msep_brood_IX-VA_b9o_4_M41	adult male	bacteriome	Msep_brood_IX-VA_b9o_4_M41	etfD - Hodgkinia	Magicicada brood survey
425	PRJNA475287	SAMN09442723	SRR7400893	Magicicada septendecim	IX-VA	17	Msep_brood_IX-VA_b9o_4_M43	adult male	bacteriome	Msep_brood_IX-VA_b9o_4_M43	etfD - Hodgkinia	Magicicada brood survey
